# Supplementary material for: Transcriptomic insights into the allelopathic effects of the garlic allelochemical diallyl disulfide on tomato roots
Source: Sci Rep. 2016 Dec 12;6:38902. doi: 10.1038/srep38902 (PMC5150855; doi:10.1038/srep38902)
Supplement: Supplementary Table S3 [file srep38902-s2.xls]

## Sheet: Le0h-vs-Le4h.genes.filter.annot
id	Le0h_count	Le4h_count	Le0h_fpkm	Le4h_fpkm	log2(FC)	Pvalue	FDR	significant	Symbol	Description	B class Pathway	C class Pathway	GO Component	GO Function	GO Process
Solyc00g009040.2	1.33333	6.33333	0.1	0.493333	2.30256	0.00480799	0.0354681	yes	-	-	Translation;Translation;Folding, sorting and degradation	ko03013//RNA transport;ko03015//mRNA surveillance pathway;ko03018//RNA degradation	-	GO:0000166//nucleotide binding;GO:0003723//RNA binding;GO:0003676//nucleic acid binding	-
Solyc00g049520.2	129.667	426.667	83.5267	263.613	1.65811	1.30648e-24	1.24216e-22	yes	-	-	-	-	-	-	-
Solyc00g050430.2	31	164.667	4.19333	21.88	2.38344	5.86715e-24	5.17986e-22	yes	-	-	-	-	-	GO:0046983//protein dimerization activity	-
Solyc00g056680.1	33.3333	16	3.81333	1.77667	-1.10188	0.00127242	0.0113882	yes	-	-	-	-	-	GO:0016787//hydrolase activity;GO:0004806//triglyceride lipase activity	GO:0006629//lipid metabolic process
Solyc00g071180.2	72.3333	6	12.1	1.03667	-3.54498	0.000828246	0.00787774	yes	-	Multicystatin [Source:UniProtKB/TrEMBL;Acc:Q9SE07]	-	-	-	GO:0004869//cysteine-type endopeptidase inhibitor activity;GO:0030414//peptidase inhibitor activity	GO:0010466//negative regulation of peptidase activity
Solyc00g187050.2	4.27667	0	0.423333	0.001	-8.72565	0.000394767	0.00411578	yes	-	Leucine aminopeptidase LapA1; Leucine aminopeptidase LapA2 [Source:UniProtKB/TrEMBL;Acc:Q9S738]	Global and overview maps;Metabolism of other amino acids	ko01100//Metabolic pathways;ko00480//Glutathione metabolism	GO:0005622//intracellular;GO:0005737//cytoplasm	GO:0004177//aminopeptidase activity;GO:0030145//manganese ion binding;GO:0008235//metalloexopeptidase activity	GO:0006508//proteolysis;GO:0019538//protein metabolic process
Solyc00g206460.1	1328.67	191.437	399.357	56.1167	-2.83118	1.54384e-35	3.02886e-33	yes	-	-	-	-	-	-	-
Solyc00g227860.1	55	152.73	7.27333	19.8333	1.44724	6.8666e-14	2.82904e-12	yes	-	-	-	-	-	GO:0016740//transferase activity;GO:0016758//transferase activity, transferring hexosyl groups;GO:0016757//transferase activity, transferring glycosyl groups	GO:0008152//metabolic process
Solyc00g249900.2	42.67	16.4267	11.8	4.49333	-1.39293	7.8e-05	0.000966642	yes	-	-	-	-	-	-	-
Solyc00g272810.1	6	22	2.01333	7.04667	1.80735	1.18318e-05	0.000172658	yes	-	-	-	-	-	GO:0008080//N-acetyltransferase activity	-
Solyc00g282510.1	23.6667	290.333	2.41333	28.7067	3.57229	7.79885e-54	5.1875e-51	yes	-	-	Global and overview maps;Global and overview maps;Biosynthesis of other secondary metabolites;Amino acid metabolism	ko01100//Metabolic pathways;ko01110//Biosynthesis of secondary metabolites;ko00940//Phenylpropanoid biosynthesis;ko00360//Phenylalanine metabolism	GO:0005737//cytoplasm	GO:0003824//catalytic activity;GO:0016829//lyase activity;GO:0045548//phenylalanine ammonia-lyase activity;GO:0016841//ammonia-lyase activity	GO:0009058//biosynthetic process;GO:0009698//phenylpropanoid metabolic process;GO:0009800//cinnamic acid biosynthetic process;GO:0006559//L-phenylalanine catabolic process
Solyc01g005160.2	277	20.3333	28.8367	2.11333	-3.77031	2.645e-36	5.63659e-34	yes	-	Avr9/Cf-9 rapidly elicited protein; CMPG1 [Source:UniProtKB/TrEMBL;Acc:Q1WM08]	-	-	GO:0000151//ubiquitin ligase complex	GO:0004842//ubiquitin-protein ligase activity;GO:0005488//binding	GO:0016567//protein ubiquitination
Solyc01g005300.2	89	677	8.16333	59.44	2.8642	6.14924e-38	1.46163e-35	yes	ADO3	flavin-binding, kelch repeat, f box 1 [Source:TAIR;Acc:AT1G68050](projected from arabidopsis_thaliana,AT1G68050)	Environmental adaptation	ko04712//Circadian rhythm - plant	GO:0005634//nucleus;GO:0005737//cytoplasm	GO:0004871//signal transducer activity;GO:0009881//photoreceptor activity;GO:0001047//core promoter binding;GO:0005515//protein binding	GO:0007165//signal transduction;GO:0050896//response to stimulus;GO:0018298//protein-chromophore linkage;GO:0048511//rhythmic process;GO:0007623//circadian rhythm;GO:0009911//positive regulation of flower development;GO:0009637//response to blue light;GO:0010468//regulation of gene expression;GO:0009908//flower development;GO:0016567//protein ubiquitination;GO:0006355//regulation of transcription…
Solyc01g005420.2	9.33333	2	2.59333	0.523333	-2.30901	0.000758813	0.00731737	yes	-	-	-	-	-	GO:0005515//protein binding	-
Solyc01g005470.2	10	27.3333	3.04333	8.32667	1.45209	0.000196056	0.00221808	yes	-	-	-	-	-	-	-
Solyc01g005500.2	2	14.6667	0.423333	3.10333	2.87395	8.55269e-07	1.5523e-05	yes	-	-	-	-	-	GO:0016491//oxidoreductase activity	GO:0008152//metabolic process;GO:0055114//oxidation-reduction process
Solyc01g005680.2	9	75	1.93333	16.0133	3.05011	3.54914e-20	2.43707e-18	yes	-	-	-	-	-	-	-
Solyc01g005730.2	40.3333	8.66667	2.46333	0.526667	-2.22565	1.41071e-09	3.8154e-08	yes	-	-	-	-	-	GO:0005515//protein binding	-
Solyc01g005920.2	31.6667	72.3333	3.29	7.41667	1.17268	1.02955e-05	0.000151762	yes	-	-	-	-	GO:0016020//membrane;GO:0016021//integral component of membrane	GO:0015171//amino acid transmembrane transporter activity	GO:0003333//amino acid transmembrane transport
Solyc01g005930.2	10.3333	29.3333	1.41667	3.91667	1.46713	2.54814e-05	0.0003519	yes	-	Lipase/lipooxygenase, PLAT/LH2 family protein [Source:TAIR;Acc:AT1G55280](projected from arabidopsis_thaliana,AT1G55280)	-	-	-	GO:0005515//protein binding	GO:0009611//response to wounding;GO:0009695//jasmonic acid biosynthetic process;GO:0008150//biological_process
Solyc01g006050.2	5	15.3333	0.72	2.04	1.5025	0.00488336	0.0359276	yes	-	-	-	-	-	-	-
Solyc01g006140.2	27.7267	12.0867	2.27333	0.976667	-1.21887	0.000431762	0.00446388	yes	-	-	-	-	-	-	-
Solyc01g006530.1	2.66667	11.3333	0.2	0.783333	1.96963	0.00410698	0.0310283	yes	-	-	-	-	-	GO:0016772//transferase activity, transferring phosphorus-containing groups;GO:0005524//ATP binding;GO:0004674//protein serine/threonine kinase activity;GO:0004672//protein kinase activity	GO:0006468//protein phosphorylation;GO:0048544//recognition of pollen
Solyc01g006650.1	16.3333	50	1.40667	4.36333	1.63315	7.89443e-07	1.44449e-05	yes	-	-	-	-	GO:0005634//nucleus	GO:0003700//sequence-specific DNA binding transcription factor activity	GO:0006355//regulation of transcription, DNA-templated
Solyc01g006680.2	22.3333	77.3333	2.79333	9.54	1.772	3.91809e-10	1.13947e-08	yes	JMJD5	2-oxoglutarate (2OG) and Fe(II)-dependent oxygenase superfamily protein [Source:TAIR;Acc:AT3G20810](projected from arabidopsis_thaliana,AT3G20810)	-	-	-	GO:0005515//protein binding	GO:0007623//circadian rhythm;GO:0042752//regulation of circadian rhythm;GO:0006355//regulation of transcription, DNA-templated
Solyc01g006720.2	322	99.3333	22.72	6.90333	-1.7186	3.30732e-24	3.00577e-22	yes	-	-	-	-	GO:0016020//membrane	GO:0017111//nucleoside-triphosphatase activity;GO:0005524//ATP binding;GO:0000166//nucleotide binding;GO:0016887//ATPase activity	-
Solyc01g006790.2	122.333	273.333	40.58	86.67	1.09476	7.40634e-08	1.56483e-06	yes	-	-	-	-	-	-	-
Solyc01g006950.2	437.333	135.333	84.48	26.0067	-1.69973	1.91571e-16	9.99078e-15	yes	-	-	Folding, sorting and degradation	ko04130//SNARE interactions in vesicular transport	GO:0016020//membrane	GO:0005484//SNAP receptor activity;GO:0005515//protein binding	GO:0006886//intracellular protein transport;GO:0016192//vesicle-mediated transport
Solyc01g007000.2	438.103	33.93	59.45	4.57667	-3.69931	8.26327e-65	1.02134e-61	yes	-	-	-	-	GO:0000151//ubiquitin ligase complex	GO:0004842//ubiquitin-protein ligase activity;GO:0005488//binding	GO:0016567//protein ubiquitination
Solyc01g007010.2	445.91	101.3	61.9	13.8433	-2.16075	1.97266e-24	1.83324e-22	yes	-	-	-	-	GO:0000151//ubiquitin ligase complex	GO:0004842//ubiquitin-protein ligase activity;GO:0005488//binding	GO:0016567//protein ubiquitination
Solyc01g007020.2	628.31	106.057	76.54	12.7267	-2.58836	1.56399e-45	6.33801e-43	yes	-	-	-	-	GO:0000151//ubiquitin ligase complex	GO:0004842//ubiquitin-protein ligase activity;GO:0005488//binding	GO:0016567//protein ubiquitination
Solyc01g007030.2	1231.77	250.29	155.93	31.1767	-2.32236	1.34659e-28	1.79934e-26	yes	-	-	-	-	-	GO:0005488//binding	-
Solyc01g007040.2	77.9067	12.0867	14.4867	2.25667	-2.68246	1.9412e-13	7.67783e-12	yes	-	-	-	-	GO:0000151//ubiquitin ligase complex	GO:0004842//ubiquitin-protein ligase activity;GO:0005488//binding	GO:0016567//protein ubiquitination
Solyc01g007100.2	133.333	43.3333	8.36333	2.66667	-1.64904	3.3218e-15	1.55816e-13	yes	-	-	Global and overview maps;Lipid metabolism	ko01100//Metabolic pathways;ko00561//Glycerolipid metabolism	-	-	-
Solyc01g007730.2	100.333	0	59.44	0.001	-15.8591	5.38903e-05	0.000698567	yes	-	-	-	-	-	-	-
Solyc01g007960.2	31.6667	13.6667	2.76	1.17333	-1.23406	0.000171994	0.00197413	yes	-	-	-	-	-	GO:0016772//transferase activity, transferring phosphorus-containing groups;GO:0005524//ATP binding;GO:0004674//protein serine/threonine kinase activity;GO:0004672//protein kinase activity;GO:0000166//nucleotide binding	GO:0006468//protein phosphorylation
Solyc01g008210.2	139	24	40.8667	6.87667	-2.57114	1.61908e-19	1.06446e-17	yes	-	-	-	-	-	-	-
Solyc01g008220.2	44.3333	12.3333	16.45	4.56667	-1.84887	3.40323e-06	5.53837e-05	yes	-	-	-	-	-	-	-
Solyc01g008300.1	9.66667	35.6667	2.68667	9.40667	1.80787	2.18743e-07	4.32586e-06	yes	-	-	-	-	-	GO:0016747//transferase activity, transferring acyl groups other than amino-acyl groups	-
Solyc01g008560.2	410	201	37.6933	18.2833	-1.04378	2.62737e-11	8.61388e-10	yes	NADK1	NAD kinase 1 [Source:TAIR;Acc:AT3G21070](projected from arabidopsis_thaliana,AT3G21070)	Global and overview maps;Metabolism of cofactors and vitamins	ko01100//Metabolic pathways;ko00760//Nicotinate and nicotinamide metabolism	-	GO:0003951//NAD+ kinase activity;GO:0042736//NADH kinase activity;GO:0016301//kinase activity	GO:0008152//metabolic process;GO:0006741//NADP biosynthetic process;GO:0019674//NAD metabolic process;GO:0016310//phosphorylation
Solyc01g008620.2	15.6667	144	2.49667	22.33	3.16091	3.94017e-25	3.97555e-23	yes	-	Glucan endo-1,3-beta-glucosidase A [Source:UniProtKB/Swiss-Prot;Acc:Q01412]	-	-	GO:0005576//extracellular region;GO:0005615//extracellular space	GO:0003824//catalytic activity;GO:0016787//hydrolase activity;GO:0042973//glucan endo-1,3-beta-D-glucosidase activity;GO:0016798//hydrolase activity, acting on glycosyl bonds;GO:0004553//hydrolase activity, hydrolyzing O-glycosyl compounds	GO:0006952//defense response;GO:0008152//metabolic process;GO:0005975//carbohydrate metabolic process
Solyc01g009160.2	1463	446.333	250.73	75.17	-1.73791	9.95175e-23	8.28307e-21	yes	-	-	-	-	-	-	-
Solyc01g009430.2	123.667	276.667	22.8767	49.4767	1.11287	6.8636e-08	1.45888e-06	yes	-	-	-	-	-	-	-
Solyc01g009870.2	19	3	2.13333	0.336667	-2.66372	9.701e-07	1.73398e-05	yes	-	PLC-like phosphodiesterases superfamily protein [Source:TAIR;Acc:AT5G43300](projected from arabidopsis_thaliana,AT5G43300)	-	-	-	GO:0008081//phosphoric diester hydrolase activity;GO:0008889//glycerophosphodiester phosphodiesterase activity	GO:0006629//lipid metabolic process;GO:0006071//glycerol metabolic process
Solyc01g010430.2	323.667	108.667	48.7933	16.2933	-1.5824	2.94272e-16	1.51867e-14	yes	-	-	-	-	-	-	-
Solyc01g010520.2	29	13	4.09333	1.8	-1.18528	0.00124306	0.0111659	yes	-	-	-	-	-	-	-
Solyc01g010660.2	256	92	25.04	8.73667	-1.51908	1.85878e-15	8.87047e-14	yes	-	-	-	-	-	GO:0016772//transferase activity, transferring phosphorus-containing groups;GO:0005524//ATP binding;GO:0004674//protein serine/threonine kinase activity;GO:0004672//protein kinase activity	GO:0006468//protein phosphorylation
Solyc01g011430.2	90.6667	42.6667	9.15	4.29333	-1.09167	1.6037e-05	0.00022995	yes	-	-	-	-	-	GO:0004144//diacylglycerol O-acyltransferase activity	GO:0045017//glycerolipid biosynthetic process
Solyc01g014840.2	341.333	124	13.2533	4.85	-1.4503	6.88427e-10	1.94713e-08	yes	-	-	-	-	-	GO:0043531//ADP binding;GO:0005515//protein binding	GO:0006952//defense response;GO:0007165//signal transduction
Solyc01g015080.2	827.333	3385.33	135.96	542.037	1.99521	5.87055e-40	1.63056e-37	yes	-	-	Global and overview maps;Global and overview maps;Biosynthesis of other secondary metabolites;Amino acid metabolism	ko01100//Metabolic pathways;ko01110//Biosynthesis of secondary metabolites;ko00940//Phenylpropanoid biosynthesis;ko00360//Phenylalanine metabolism	-	GO:0046872//metal ion binding;GO:0020037//heme binding;GO:0016491//oxidoreductase activity;GO:0004601//peroxidase activity	GO:0055114//oxidation-reduction process;GO:0006979//response to oxidative stress
Solyc01g017490.1	9	0	24.6867	0.001	-14.5914	0.00485894	0.0357799	yes	-	-	-	-	-	-	-
Solyc01g044240.2	11	35	3.47667	10.5267	1.59827	0.00546581	0.0396113	yes	-	-	-	-	-	-	-
Solyc01g057000.2	17.6667	4.33333	5.64	1.27333	-2.14709	0.000564819	0.00564363	yes	-	-	-	-	-	-	GO:0006950//response to stress
Solyc01g057770.2	1729.33	197	113.05	12.89	-3.13264	1.26323e-54	8.922e-52	yes	-	HCO3- transporter family [Source:TAIR;Acc:AT3G06450](projected from arabidopsis_thaliana,AT3G06450)	-	-	GO:0016020//membrane;GO:0016021//integral component of membrane;GO:0005886//plasma membrane	GO:0005452//inorganic anion exchanger activity;GO:0015301//anion:anion antiporter activity	GO:0006820//anion transport;GO:0006810//transport;GO:0006811//ion transport
Solyc01g058260.2	407.333	159	37.8367	14.4833	-1.38539	9.01409e-16	4.39503e-14	yes	-	-	-	-	GO:0005634//nucleus	GO:0003723//RNA binding;GO:0016779//nucleotidyltransferase activity;GO:0004652//polynucleotide adenylyltransferase activity	GO:0043631//RNA polyadenylation;GO:0031123//RNA 3'-end processing
Solyc01g058320.2	219	71.6667	28.18	9.06	-1.63709	6.24271e-13	2.36324e-11	yes	-	-	-	-	-	-	-
Solyc01g059980.2	13.84	63.9933	1.34667	5.88667	2.12806	5.25571e-06	8.27523e-05	yes	-	Glucan endo-1,3-beta-glucosidase B [Source:UniProtKB/Swiss-Prot;Acc:Q01413]	-	-	GO:0005773//vacuole	GO:0003824//catalytic activity;GO:0016787//hydrolase activity;GO:0042973//glucan endo-1,3-beta-D-glucosidase activity;GO:0016798//hydrolase activity, acting on glycosyl bonds;GO:0004553//hydrolase activity, hydrolyzing O-glycosyl compounds	GO:0006952//defense response;GO:0008152//metabolic process;GO:0005975//carbohydrate metabolic process
Solyc01g060020.2	2061.83	8902.67	267.307	1133.54	2.08426	1.39638e-36	3.02793e-34	yes	-	Glucan endo-1,3-beta-glucosidase B [Source:UniProtKB/Swiss-Prot;Acc:Q01413]	-	-	GO:0005773//vacuole	GO:0003824//catalytic activity;GO:0016787//hydrolase activity;GO:0042973//glucan endo-1,3-beta-D-glucosidase activity;GO:0016798//hydrolase activity, acting on glycosyl bonds;GO:0004553//hydrolase activity, hydrolyzing O-glycosyl compounds	GO:0006952//defense response;GO:0008152//metabolic process;GO:0005975//carbohydrate metabolic process
Solyc01g065510.2	707.333	327	158.46	71.82	-1.14166	8.76826e-12	3.02303e-10	yes	-	-	-	-	-	-	-
Solyc01g065530.2	3324.67	795.667	236.287	55.8	-2.0822	4.77804e-44	1.71179e-41	yes	-	-	-	-	GO:0031225//anchored component of membrane	-	GO:0016049//cell growth;GO:0010215//cellulose microfibril organization
Solyc01g065980.2	874.333	1824.33	158.123	318.083	1.00835	1.21823e-09	3.33864e-08	yes	RAP2.3	ERF6 [Source:UniProtKB/TrEMBL;Acc:H6U708]	-	-	GO:0005886//plasma membrane;GO:0005634//nucleus;GO:0005737//cytoplasm;GO:0016020//membrane	GO:0003700//sequence-specific DNA binding transcription factor activity;GO:0003677//DNA binding;GO:0005515//protein binding	GO:0006355//regulation of transcription, DNA-templated;GO:0008219//cell death;GO:0009873//ethylene-activated signaling pathway;GO:0010286//heat acclimation;GO:0045893//positive regulation of transcription, DNA-templated;GO:0006351//transcription, DNA-templated
Solyc01g066430.2	2006.67	735	295.693	105.863	-1.4819	3.84598e-15	1.79045e-13	yes	-	-	-	-	-	GO:0046872//metal ion binding;GO:0008270//zinc ion binding;GO:0005515//protein binding	-
Solyc01g066560.2	7	17.3333	0.706667	1.75667	1.31374	0.00462356	0.0343226	yes	-	MATE efflux family protein [Source:TAIR;Acc:AT5G49130](projected from arabidopsis_thaliana,AT5G49130)	-	-	GO:0016020//membrane	GO:0015297//antiporter activity;GO:0015238//drug transmembrane transporter activity	GO:0055085//transmembrane transport;GO:0006855//drug transmembrane transport
Solyc01g067020.2	7.66667	37	0.64	3.10667	2.27922	4.81113e-09	1.2062e-07	yes	-	Atypical receptor-like kinase 1 [Source:UniProtKB/TrEMBL;Acc:C5H8K0]	-	-	GO:0016020//membrane;GO:0016021//integral component of membrane	GO:0016772//transferase activity, transferring phosphorus-containing groups;GO:0016301//kinase activity;GO:0005524//ATP binding;GO:0004672//protein kinase activity;GO:0000166//nucleotide binding;GO:0005515//protein binding	GO:0016310//phosphorylation;GO:0006468//protein phosphorylation
Solyc01g067370.2	34.3333	15	5.78333	2.45667	-1.2352	0.000652875	0.00640185	yes	-	-	-	-	-	-	-
Solyc01g067860.2	206.333	445.333	30.26	64.01	1.08089	1.25048e-08	2.98089e-07	yes	-	-	Global and overview maps;Global and overview maps;Biosynthesis of other secondary metabolites;Amino acid metabolism	ko01100//Metabolic pathways;ko01110//Biosynthesis of secondary metabolites;ko00940//Phenylpropanoid biosynthesis;ko00360//Phenylalanine metabolism	-	GO:0046872//metal ion binding;GO:0020037//heme binding;GO:0016491//oxidoreductase activity;GO:0004601//peroxidase activity	GO:0055114//oxidation-reduction process;GO:0006979//response to oxidative stress
Solyc01g067870.2	34	10.3333	4.77667	1.42	-1.75011	4.0073e-07	7.66129e-06	yes	-	-	-	-	-	GO:0046872//metal ion binding;GO:0020037//heme binding;GO:0016491//oxidoreductase activity;GO:0004601//peroxidase activity	GO:0055114//oxidation-reduction process;GO:0006979//response to oxidative stress
Solyc01g067930.2	718.497	298.97	97.8167	40.73	-1.26399	2.86606e-10	8.43442e-09	yes	-	-	-	-	GO:0016021//integral component of membrane	GO:0016758//transferase activity, transferring hexosyl groups	-
Solyc01g067940.2	890.17	415.03	185.237	84.31	-1.13559	1.93126e-11	6.44274e-10	yes	-	-	-	-	-	-	-
Solyc01g068000.2	525.333	155	58.3633	17.0067	-1.77896	3.34209e-28	4.32547e-26	yes	-	-	-	-	-	GO:0046872//metal ion binding;GO:0003824//catalytic activity;GO:0016787//hydrolase activity;GO:0004722//protein serine/threonine phosphatase activity;GO:0004721//phosphoprotein phosphatase activity	GO:0006470//protein dephosphorylation
Solyc01g073670.2	731	266.333	74.3233	26.3933	-1.49364	8.50655e-18	4.86764e-16	yes	-	-	-	-	-	-	-
Solyc01g073860.2	12.3333	48.3333	3.59	14.1133	1.975	3.78261e-07	7.27444e-06	yes	-	-	-	-	-	GO:0047134//protein-disulfide reductase activity	GO:0055114//oxidation-reduction process
Solyc01g073890.2	103	24	13.7367	3.20667	-2.09889	2.54158e-14	1.10031e-12	yes	-	Cysteine/Histidine-rich C1 domain family protein [Source:TAIR;Acc:AT2G44400](projected from arabidopsis_thaliana,AT2G44400)	-	-	-	GO:0047134//protein-disulfide reductase activity	GO:0055114//oxidation-reduction process
Solyc01g079150.2	338.333	134	21.18	8.29667	-1.3521	4.22728e-13	1.62517e-11	yes	-	-	-	-	GO:0016020//membrane;GO:0016021//integral component of membrane	GO:0005452//inorganic anion exchanger activity	GO:0006820//anion transport
Solyc01g079160.2	89.6667	33.3333	13.9967	5.1	-1.45651	2.17112e-07	4.30049e-06	yes	-	-	-	-	-	GO:0016787//hydrolase activity;GO:0016788//hydrolase activity, acting on ester bonds	GO:0006629//lipid metabolic process
Solyc01g079180.2	47.6667	21	5.88333	2.52333	-1.2213	7.84298e-05	0.000970849	yes	-	-	Global and overview maps;Carbohydrate metabolism;Carbohydrate metabolism	ko01100//Metabolic pathways;ko00500//Starch and sucrose metabolism;ko00040//Pentose and glucuronate interconversions	GO:0005618//cell wall	GO:0016787//hydrolase activity;GO:0045330;GO:0030599//pectinesterase activity	GO:0042545//cell wall modification
Solyc01g079200.2	221	39.6667	37.0833	6.64667	-2.48007	4.36881e-25	4.37235e-23	yes	ATGA2OX4	Gibberellin 2-oxidase [Source:UniProtKB/TrEMBL;Acc:A4GVL7]	Metabolism of terpenoids and polyketides	ko00904//Diterpenoid biosynthesis	-	GO:0016706//oxidoreductase activity, acting on paired donors, with incorporation or reduction of molecular oxygen, 2-oxoglutarate as one donor, and incorporation of one atom each of oxygen into both donors;GO:0016491//oxidoreductase activity;GO:0005506//iron ion binding;GO:0052634//C-19 gibberellin 2-beta-dioxygenase activity;GO:0045543;GO:0051213//dioxygenase activity;GO:0046872//metal ion bindi…	GO:0055114//oxidation-reduction process;GO:0045487//gibberellin catabolic process;GO:0010286//heat acclimation;GO:0009686//gibberellin biosynthetic process
Solyc01g079260.2	414.667	178	64.4233	26.95	-1.2573	1.57763e-10	4.78514e-09	yes	WRKY23	WRKY DNA-binding protein 23 [Source:TAIR;Acc:AT2G47260](projected from arabidopsis_thaliana,AT2G47260)	-	-	GO:0005634//nucleus	GO:0003700//sequence-specific DNA binding transcription factor activity;GO:0043565//sequence-specific DNA binding;GO:0003677//DNA binding	GO:0006355//regulation of transcription, DNA-templated;GO:0006351//transcription, DNA-templated
Solyc01g079600.2	213.667	60.6667	13.7033	3.82667	-1.84037	1.62891e-18	9.65625e-17	yes	-	-	-	-	-	GO:0016787//hydrolase activity;GO:0004806//triglyceride lipase activity	GO:0006629//lipid metabolic process
Solyc01g079660.2	749.333	74	169.173	16.44	-3.36322	3.5448e-44	1.28864e-41	yes	-	-	-	-	-	-	-
Solyc01g079670.2	261.333	40	94.3667	14.12	-2.74054	7.28433e-36	1.45217e-33	yes	-	-	-	-	-	-	-
Solyc01g079950.2	213.333	106	27.3533	13.4033	-1.02912	1.86822e-08	4.31208e-07	yes	-	-	-	-	-	GO:0004190//aspartic-type endopeptidase activity	GO:0006508//proteolysis
Solyc01g080100.2	31.3733	10.3467	13.9767	4.5	-1.63502	1.89731e-05	0.000268008	yes	-	unknown protein; Has 15 Blast hits to 15 proteins in 7 species: Archae - 0; Bacteria - 0; Metazoa - 0; Fungi - 0; Plants - 15; Viruses - 0; Other Eukaryotes - 0 (source: NCBI BLink). [Source:TAIR;Acc:AT3G06145](projected from arabidopsis_thaliana,AT3G06145)	-	-	-	-	GO:0008150//biological_process
Solyc01g080120.2	3.33333	11.6667	0.283333	0.966667	1.77052	0.001873	0.0159602	yes	-	-	-	-	-	-	-
Solyc01g080220.2	331.333	847.333	73.9633	184.473	1.31853	3.93595e-16	2.01026e-14	yes	-	-	-	-	-	GO:0016787//hydrolase activity	-
Solyc01g080410.2	66.3333	137	15.97	32.8233	1.03936	4.53492e-06	7.23247e-05	yes	-	-	-	-	-	GO:0033743//peptide-methionine (R)-S-oxide reductase activity;GO:0016671//oxidoreductase activity, acting on a sulfur group of donors, disulfide as acceptor	GO:0055114//oxidation-reduction process;GO:0006979//response to oxidative stress;GO:0030091//protein repair
Solyc01g080570.2	26.3333	56.3333	1.54333	3.30667	1.09933	6.86605e-05	0.000868623	yes	-	-	-	-	-	-	-
Solyc01g080910.2	21.3333	61	3.19333	8.99333	1.49379	1.4183e-08	3.32641e-07	yes	-	-	-	-	-	-	-
Solyc01g080990.2	15.6667	6.33333	2.50667	0.966667	-1.37468	0.00723572	0.0498472	yes	-	-	-	-	-	GO:0008168//methyltransferase activity	GO:0032259//methylation
Solyc01g081120.2	8.66667	21	3.74333	8.79	1.23154	0.0015844	0.01383	yes	-	unknown protein; FUNCTIONS IN: molecular_function unknown; INVOLVED IN: biological_process unknown; LOCATED IN: cellular_component unknown; Has 30201 Blast hits to 17322 proteins in 780 species: Archae - 12; Bacteria - 1396; Metazoa - 17338; Fungi - /.../ Plants - 5037; Viruses - 0; Other Eukaryotes - 2996 (source: NCBI BLink). [Source:TAIR;Acc:AT1G65032](projected from arabidopsis_thaliana,AT1G6…	-	-	-	GO:0003674//molecular_function	GO:0008150//biological_process
Solyc01g081210.2	12.3333	26.3333	1.81333	3.91333	1.10975	0.0047362	0.0350326	yes	-	-	-	-	-	-	-
Solyc01g081250.2	56	11	24	4.26333	-2.49298	6.73096e-05	0.000854593	yes	-	-	-	-	-	-	-
Solyc01g081270.2	532.333	1439.33	90.1	234.28	1.37863	1.37128e-11	4.65631e-10	yes	-	-	Metabolism of other amino acids	ko00480//Glutathione metabolism	-	GO:0005515//protein binding	-
Solyc01g081310.2	98.3333	42	16.45	6.65667	-1.30522	6.28661e-05	0.000803958	yes	-	Putative glutathione S-transferase T3 [Source:UniProtKB/TrEMBL;Acc:Q9FT21]	Metabolism of other amino acids	ko00480//Glutathione metabolism	-	GO:0016740//transferase activity;GO:0005515//protein binding	-
Solyc01g081450.2	1429.33	647	342.733	150.23	-1.18991	4.33943e-13	1.66311e-11	yes	-	-	-	-	-	-	-
Solyc01g086650.2	590.333	1520.33	65.6067	166.387	1.34263	5.50233e-17	2.97632e-15	yes	UPM1	urophorphyrin methylase 1 [Source:TAIR;Acc:AT5G40850](projected from arabidopsis_thaliana,AT5G40850)	-	-	GO:0009507//chloroplast	GO:0016740//transferase activity;GO:0008168//methyltransferase activity;GO:0043115//precorrin-2 dehydrogenase activity;GO:0004851//uroporphyrin-III C-methyltransferase activity	GO:0008152//metabolic process;GO:0055114//oxidation-reduction process;GO:0032259//methylation;GO:0006779//porphyrin-containing compound biosynthetic process;GO:0019354//siroheme biosynthetic process;GO:0006567//threonine catabolic process
Solyc01g086660.2	62.6667	142.333	46.7433	100.407	1.10302	0.000312319	0.00333933	yes	-	-	-	-	-	-	-
Solyc01g086680.2	16.3333	109.667	3.6	23.9533	2.73416	2.54646e-13	9.96022e-12	yes	-	Putative glutathione S-transferase T1 [Source:UniProtKB/TrEMBL;Acc:Q9FT23]	Metabolism of other amino acids	ko00480//Glutathione metabolism	-	GO:0016740//transferase activity;GO:0005515//protein binding	-
Solyc01g086910.2	4.25667	0	1.34667	0.001	-10.3952	0.00275843	0.0221607	yes	-	-	-	-	-	-	-
Solyc01g087010.2	1.66667	7.66667	0.416667	1.82333	2.12961	0.00390382	0.0296677	yes	-	Domain of unknown function (DUF303) [Source:TAIR;Acc:AT3G53010](projected from arabidopsis_thaliana,AT3G53010)	-	-	-	-	GO:0008150//biological_process
Solyc01g087020.2	619	314	265.28	129.343	-1.03631	4.89266e-08	1.06561e-06	yes	-	-	-	-	-	-	-
Solyc01g087150.2	1283	644	126.72	62.1633	-1.02751	7.82424e-07	1.43377e-05	yes	FRD3	MATE efflux family protein [Source:TAIR;Acc:AT3G08040](projected from arabidopsis_thaliana,AT3G08040)	-	-	GO:0016020//membrane;GO:0005886//plasma membrane;GO:0016021//integral component of membrane	GO:0015297//antiporter activity;GO:0015238//drug transmembrane transporter activity;GO:0015137//citrate transmembrane transporter activity;GO:0005215//transporter activity	GO:0055085//transmembrane transport;GO:0006855//drug transmembrane transport;GO:0015746//citrate transport;GO:0010413//glucuronoxylan metabolic process;GO:0045492//xylan biosynthetic process;GO:0006826//iron ion transport;GO:0010106//cellular response to iron ion starvation;GO:0006879//cellular iron ion homeostasis;GO:0010167//response to nitrate;GO:0015706//nitrate transport;GO:0006810//transpor…
Solyc01g087440.2	13.3333	4	3.53333	1.05667	-1.74151	0.00241073	0.0197787	yes	-	-	-	-	-	-	-
Solyc01g087450.2	156.667	51.3333	8.87333	2.89	-1.61841	3.12272e-15	1.46756e-13	yes	-	-	-	-	-	-	-
Solyc01g087580.2	148	46.3333	183.093	54.7467	-1.74174	4.61689e-09	1.16578e-07	yes	-	-	-	-	-	-	-
Solyc01g087590.2	297.333	35.3333	27.9733	3.34	-3.06613	5.05473e-37	1.14636e-34	yes	ATPAO1	polyamine oxidase 1 [Source:TAIR;Acc:AT5G13700](projected from arabidopsis_thaliana,AT5G13700)	-	-	-	GO:0016491//oxidoreductase activity;GO:0046592//polyamine oxidase activity;GO:0052894//norspermine:oxygen oxidoreductase activity;GO:0052895//N1-acetylspermine:oxygen oxidoreductase (N1-acetylspermidine-forming) activity;GO:0052901//spermine:oxygen oxidoreductase (spermidine-forming) activity;GO:0050660//flavin adenine dinucleotide binding	GO:0055114//oxidation-reduction process;GO:0046208//spermine catabolic process;GO:0006598//polyamine catabolic process
Solyc01g087680.2	51	117.667	9.55667	20.9733	1.13398	3.00521e-05	0.00040908	yes	-	-	-	-	-	-	-
Solyc01g087980.2	1074	470.667	177.503	76.34	-1.21734	2.70966e-09	7.07316e-08	yes	-	-	-	-	-	-	-
Solyc01g088160.2	75.3333	24	6.83667	2.2	-1.63579	4.96875e-06	7.85845e-05	yes	-	-	Metabolism of terpenoids and polyketides	ko00908//Zeatin biosynthesis	-	GO:0003824//catalytic activity;GO:0050660//flavin adenine dinucleotide binding;GO:0016491//oxidoreductase activity;GO:0019139//cytokinin dehydrogenase activity;GO:0008762//UDP-N-acetylmuramate dehydrogenase activity;GO:0016614//oxidoreductase activity, acting on CH-OH group of donors	GO:0055114//oxidation-reduction process;GO:0009690//cytokinin metabolic process
Solyc01g090120.2	1069.33	2530.67	284.833	654.573	1.20044	1.29064e-10	3.9486e-09	yes	-	-	-	-	-	GO:0009055//electron carrier activity;GO:0005507//copper ion binding	-
Solyc01g090300.2	106.667	6	35.4033	1.95	-4.18234	4.00923e-36	8.32841e-34	yes	-	-	-	-	GO:0005634//nucleus	GO:0003700//sequence-specific DNA binding transcription factor activity;GO:0003677//DNA binding	GO:0006355//regulation of transcription, DNA-templated;GO:0006351//transcription, DNA-templated
Solyc01g090310.2	50.3333	0.333333	17.1267	0.113333	-7.23953	3.17188e-20	2.19019e-18	yes	-	-	-	-	GO:0005634//nucleus	GO:0003700//sequence-specific DNA binding transcription factor activity;GO:0003677//DNA binding	GO:0006355//regulation of transcription, DNA-templated;GO:0006351//transcription, DNA-templated
Solyc01g090320.2	32.6667	0.666667	13.18	0.266667	-5.62717	3.22821e-20	2.22288e-18	yes	-	-	-	-	GO:0005634//nucleus	GO:0003700//sequence-specific DNA binding transcription factor activity;GO:0003677//DNA binding	GO:0006355//regulation of transcription, DNA-templated;GO:0006351//transcription, DNA-templated
Solyc01g090680.2	78.3333	177.333	14.2233	31.32	1.13882	5.89261e-07	1.09853e-05	yes	-	-	-	-	-	-	-
Solyc01g090790.2	28.3333	9	2.70667	0.846667	-1.67665	7.1947e-05	0.000903265	yes	UNE10	basic helix-loop-helix (bHLH) DNA-binding superfamily protein [Source:TAIR;Acc:AT4G00050](projected from arabidopsis_thaliana,AT4G00050)	-	-	GO:0009506//plasmodesma;GO:0005634//nucleus	GO:0046983//protein dimerization activity;GO:0003677//DNA binding;GO:0003700//sequence-specific DNA binding transcription factor activity	GO:0009567//double fertilization forming a zygote and endosperm;GO:0006351//transcription, DNA-templated;GO:0006355//regulation of transcription, DNA-templated
Solyc01g090810.2	21.6667	61.6667	3.56333	9.85	1.4669	1.3649e-05	0.000197082	yes	ATEXPB2	Beta-expansin [Source:UniProtKB/TrEMBL;Acc:A9CBA3]	-	-	GO:0005576//extracellular region;GO:0005618//cell wall;GO:0016020//membrane	-	GO:0009826//unidimensional cell growth;GO:0009831//plant-type cell wall modification involved in multidimensional cell growth;GO:0009828//plant-type cell wall loosening;GO:0019953//sexual reproduction
Solyc01g090980.1	0.333333	23.3333	0.156667	11.24	6.1648	2.38036e-13	9.35492e-12	yes	-	-	-	-	-	-	-
Solyc01g091030.2	36.3333	149	6.76333	26.8233	1.98768	1.14858e-18	6.87482e-17	yes	-	-	Signal transduction	ko04075//Plant hormone signal transduction	-	-	-
Solyc01g091270.2	224.333	108	35.04	16.16	-1.11658	6.95792e-07	1.28742e-05	yes	-	-	-	-	-	-	-
Solyc01g091590.2	642.667	142	186.86	40.5867	-2.20288	1.09271e-21	8.5211e-20	yes	-	-	-	-	-	GO:0005515//protein binding	-
Solyc01g091800.2	20.3333	43.6667	2.7	5.65667	1.06699	0.00018023	0.00205977	yes	PFC1	Ribosomal RNA adenine dimethylase family protein [Source:TAIR;Acc:AT1G01860](projected from arabidopsis_thaliana,AT1G01860)	-	-	-	GO:0016433//rRNA (adenine) methyltransferase activity;GO:0008649//rRNA methyltransferase activity;GO:0000179//rRNA (adenine-N6,N6-)-dimethyltransferase activity;GO:0016422//mRNA (2'-O-methyladenosine-N6-)-methyltransferase activity;GO:0008168//methyltransferase activity;GO:0016740//transferase activity	GO:0006364//rRNA processing;GO:0000154//rRNA modification;GO:0031167//rRNA methylation;GO:0009409//response to cold;GO:0032259//methylation
Solyc01g091830.2	166.333	51.6667	21.5467	6.60333	-1.7062	6.30824e-12	2.20878e-10	yes	-	unknown protein; Has 127 Blast hits to 120 proteins in 33 species: Archae - 0; Bacteria - 2; Metazoa - 6; Fungi - 8; Plants - 62; Viruses - 3; Other Eukaryotes - 46 (source: NCBI BLink). [Source:TAIR;Acc:AT4G00770](projected from arabidopsis_thaliana,AT4G00770)	-	-	-	-	GO:0008150//biological_process
Solyc01g094130.2	75	32.6667	7.72333	3.32667	-1.21515	8.35894e-06	0.000126458	yes	-	-	-	-	-	GO:0046872//metal ion binding;GO:0020037//heme binding;GO:0016705//oxidoreductase activity, acting on paired donors, with incorporation or reduction of molecular oxygen;GO:0009055//electron carrier activity;GO:0004497//monooxygenase activity;GO:0016491//oxidoreductase activity;GO:0005506//iron ion binding	GO:0055114//oxidation-reduction process
Solyc01g094210.2	29	14.6667	4.39	2.17667	-1.0121	0.00276496	0.0221843	yes	-	-	-	-	-	GO:0016491//oxidoreductase activity	GO:0008152//metabolic process;GO:0055114//oxidation-reduction process
Solyc01g094330.2	34	95	2.66	7.18	1.43256	2.3606e-08	5.3733e-07	yes	-	unknown protein; CONTAINS InterPro DOMAIN/s: Protein of unknown function DUF1446 (InterPro:IPR010839); Has 1597 Blast hits to 1509 proteins in 306 species: Archae - 4; Bacteria - 843; Metazoa - 22; Fungi - 131; Plants - 31; Viruses - 0; Other Eukary /.../ 566 (source: NCBI BLink). [Source:TAIR;Acc:AT1G01770](projected from arabidopsis_thaliana,AT1G01770)	-	-	-	-	GO:0008150//biological_process
Solyc01g094590.2	12.6667	26	3.00667	6.04333	1.00718	0.00460887	0.0342342	yes	-	-	-	-	-	GO:0016706//oxidoreductase activity, acting on paired donors, with incorporation or reduction of molecular oxygen, 2-oxoglutarate as one donor, and incorporation of one atom each of oxygen into both donors;GO:0016491//oxidoreductase activity	GO:0055114//oxidation-reduction process
Solyc01g094910.2	24.3333	9.66667	1.71	0.68	-1.33039	0.00383761	0.0292345	yes	-	Ferric-chelate reductase [Source:UniProtKB/TrEMBL;Acc:Q6EMC0]	-	-	GO:0016020//membrane;GO:0016021//integral component of membrane	GO:0016491//oxidoreductase activity	GO:0055114//oxidation-reduction process
Solyc01g095140.2	384	69	127.027	22.4267	-2.50184	1.87095e-15	8.91134e-14	yes	-	Ethylene-responsive late embryogenesis-like protein [Source:UniProtKB/TrEMBL;Acc:P93220]	-	-	-	-	GO:0009269//response to desiccation
Solyc01g095150.2	3490	1374	831.153	320.72	-1.3738	2.76195e-15	1.30546e-13	yes	-	Late embryogenesis (Lea)-like protein [Source:UniProtKB/TrEMBL;Acc:Q40159]	-	-	-	-	GO:0009269//response to desiccation
Solyc01g095170.2	16	43.6667	3.66	9.83333	1.42584	5.77767e-06	9.01667e-05	yes	-	Plant cell wall protein SlTFR88 [Source:UniProtKB/TrEMBL;Acc:Q19QU4]	-	-	GO:0005886//plasma membrane	GO:0003674//molecular_function	GO:0008150//biological_process
Solyc01g095270.2	65	153.667	9.55	21.6633	1.18168	2.72501e-07	5.35046e-06	yes	-	-	-	-	-	-	-
Solyc01g095390.2	49	22.6667	3.87	1.79333	-1.10969	0.000213614	0.00239155	yes	-	-	-	-	-	-	-
Solyc01g095500.2	39.3333	15.6667	7.45333	2.93	-1.34699	0.000106502	0.00127989	yes	-	-	-	-	GO:0005634//nucleus	GO:0003700//sequence-specific DNA binding transcription factor activity;GO:0003677//DNA binding	GO:0006355//regulation of transcription, DNA-templated;GO:0006351//transcription, DNA-templated
Solyc01g095530.2	228.667	103	125.633	53.22	-1.23918	0.00336318	0.0262182	yes	-	-	-	-	-	-	-
Solyc01g095630.2	1999	328	243.843	39.3967	-2.62981	7.04827e-39	1.79622e-36	yes	-	WRKY transcription factor [Source:UniProtKB/TrEMBL;Acc:D3YEX5]	-	-	-	GO:0003700//sequence-specific DNA binding transcription factor activity;GO:0043565//sequence-specific DNA binding	GO:0006355//regulation of transcription, DNA-templated
Solyc01g095700.2	575.667	1379	112.86	261.32	1.21128	9.18918e-13	3.42103e-11	yes	-	-	Signal transduction	ko04075//Plant hormone signal transduction	-	-	-
Solyc01g095750.2	152	75.3333	12.1	5.82667	-1.05426	8.52626e-05	0.00104808	yes	-	-	-	-	-	GO:0003824//catalytic activity	GO:0008152//metabolic process
Solyc01g095770.2	263	28.3333	18.9233	2.04333	-3.21117	8.46833e-38	1.97488e-35	yes	-	-	Environmental adaptation	ko04626//Plant-pathogen interaction	GO:0016020//membrane;GO:0016021//integral component of membrane	GO:0005216//ion channel activity	GO:0055085//transmembrane transport;GO:0006811//ion transport;GO:0006810//transport
Solyc01g095830.2	10	28.3333	1.55	4.26667	1.46084	0.000167797	0.00193198	yes	-	-	-	-	-	GO:0046872//metal ion binding;GO:0008270//zinc ion binding;GO:0030247//polysaccharide binding;GO:0005515//protein binding	-
Solyc01g096030.2	109	48.6667	7.95	3.50333	-1.18223	4.79833e-08	1.04598e-06	yes	-	CONTAINS InterPro DOMAIN/s: Protein of unknown function DUF2043 (InterPro:IPR018610), ENTH/VHS (InterPro:IPR008942); Has 308 Blast hits to 279 proteins in 95 species: Archae - 2; Bacteria - 30; Metazoa - 120; Fungi - 19; Plants - 44; Viruses - 2; Ot /.../karyotes - 91 (source: NCBI BLink). [Source:TAIR;Acc:AT3G61800](projected from arabidopsis_thaliana,AT3G61800)	-	-	-	GO:0003674//molecular_function	GO:0008150//biological_process
Solyc01g096050.2	340.667	147.333	25.6667	10.9533	-1.22853	5.89195e-15	2.68725e-13	yes	-	-	-	-	-	GO:0046983//protein dimerization activity	-
Solyc01g096320.2	57	15.3333	9.83667	2.47333	-1.99171	7.05854e-06	0.000108176	yes	-	-	-	-	GO:0005634//nucleus	GO:0003700//sequence-specific DNA binding transcription factor activity;GO:0043565//sequence-specific DNA binding;GO:0003677//DNA binding;GO:0000976//transcription regulatory region sequence-specific DNA binding	GO:0006355//regulation of transcription, DNA-templated;GO:0006351//transcription, DNA-templated
Solyc01g096420.2	381.333	1730.33	79.0133	345.883	2.13012	1.13631e-21	8.83322e-20	yes	-	-	-	-	-	GO:0016491//oxidoreductase activity	-
Solyc01g096430.2	695	1642.33	136.083	312.087	1.19746	7.27291e-09	1.78537e-07	yes	-	-	-	-	-	GO:0016491//oxidoreductase activity	-
Solyc01g096510.2	267.333	79	82.6467	23.8867	-1.79075	8.28006e-20	5.51706e-18	yes	-	-	-	-	-	-	-
Solyc01g096620.2	53.7633	17.72	8.73667	2.82667	-1.62798	1.95422e-08	4.49797e-07	yes	-	-	-	-	-	-	-
Solyc01g096630.2	89	43.5133	21.34	10.02	-1.09068	2.91091e-05	0.000397557	yes	-	-	-	-	-	-	-
Solyc01g096640.2	30.9067	9.10667	7.09667	2.03333	-1.80329	9.54808e-07	1.71408e-05	yes	-	-	-	-	-	-	-
Solyc01g096660.2	84.6667	42	15.4267	7.42333	-1.05529	0.000147293	0.00171507	yes	-	Putative uncharacterized protein [Source:UniProtKB/TrEMBL;Acc:Q672Q7]	-	-	GO:0009579//thylakoid;GO:0009535//chloroplast thylakoid membrane;GO:0009507//chloroplast	GO:0003674//molecular_function	GO:0008150//biological_process;GO:0042793//transcription from plastid promoter;GO:0034660//ncRNA metabolic process;GO:0009902//chloroplast relocation;GO:0009965//leaf morphogenesis;GO:0010027//thylakoid membrane organization;GO:0030154//cell differentiation;GO:0016117//carotenoid biosynthetic process
Solyc01g096720.2	15.3333	217	1.89	25.42	3.74951	4.56383e-17	2.5015e-15	yes	-	-	-	-	GO:0016021//integral component of membrane	-	GO:0055085//transmembrane transport
Solyc01g096730.2	131.667	356.667	13.5633	35.27	1.37873	5.70332e-09	1.41837e-07	yes	-	-	-	-	GO:0016021//integral component of membrane	-	GO:0055085//transmembrane transport
Solyc01g096880.2	155.333	57.6667	13.7367	4.90333	-1.4862	1.66006e-07	3.36918e-06	yes	-	-	-	-	GO:0016020//membrane;GO:0016021//integral component of membrane	GO:0005215//transporter activity	GO:0006857//oligopeptide transport;GO:0006810//transport
Solyc01g097210.2	1	5.66667	1.28333	6.79667	2.40493	0.00418599	0.031548	yes	-	-	-	-	-	GO:0005515//protein binding	-
Solyc01g097380.1	0.666667	28.3333	0.143333	5.75667	5.32779	3.06032e-11	9.96722e-10	yes	-	-	-	-	-	GO:0016491//oxidoreductase activity	GO:0055114//oxidation-reduction process
Solyc01g097390.2	14.3333	170.333	2.01333	23.5067	3.54541	6.74384e-25	6.5633e-23	yes	-	-	-	-	-	-	-
Solyc01g097770.2	58.6667	13.3333	2.92333	0.65	-2.1691	3.66282e-13	1.41698e-11	yes	PHOT2	Phototropin-2 [Source:UniProtKB/TrEMBL;Acc:A7LI54]	-	-	GO:0016020//membrane;GO:0005794//Golgi apparatus;GO:0005886//plasma membrane	GO:0016772//transferase activity, transferring phosphorus-containing groups;GO:0016301//kinase activity;GO:0005524//ATP binding;GO:0004674//protein serine/threonine kinase activity;GO:0004672//protein kinase activity;GO:0000166//nucleotide binding;GO:0042802//identical protein binding;GO:0010181//FMN binding;GO:0009882//blue light photoreceptor activity;GO:0004713//protein tyrosine kinase activit…	GO:0006355//regulation of transcription, DNA-templated;GO:0006468//protein phosphorylation;GO:0019761//glucosinolate biosynthetic process;GO:0046777//protein autophosphorylation;GO:0042793//transcription from plastid promoter;GO:0034660//ncRNA metabolic process;GO:0016556//mRNA modification;GO:0010362//negative regulation of anion channel activity by blue light;GO:0010218//response to far red lig…
Solyc01g097830.2	84.3333	37.3333	12.6967	5.55	-1.19389	3.97709e-05	0.000529423	yes	-	-	-	-	-	-	-
Solyc01g097920.2	194.333	585.333	33.6333	98.5567	1.55106	8.89328e-18	5.07718e-16	yes	-	-	Global and overview maps;Amino acid metabolism;Energy metabolism	ko01100//Metabolic pathways;ko00270//Cysteine and methionine metabolism;ko00920//Sulfur metabolism	-	GO:0016740//transferase activity;GO:0004124//cysteine synthase activity	GO:0008652//cellular amino acid biosynthetic process;GO:0019344//cysteine biosynthetic process;GO:0006535//cysteine biosynthetic process from serine
Solyc01g098570.2	28	8.33333	4.69667	1.37333	-1.77396	5.45224e-06	8.55199e-05	yes	-	-	-	-	-	-	-
Solyc01g098580.2	162.333	77.6667	24.6	11.5733	-1.08785	2.83139e-09	7.38311e-08	yes	-	-	-	-	-	GO:0003824//catalytic activity	GO:0008152//metabolic process
Solyc01g098590.2	119	27.3333	20.7467	4.62333	-2.16587	1.46511e-18	8.7271e-17	yes	-	-	-	-	-	GO:0003824//catalytic activity	GO:0008152//metabolic process
Solyc01g098600.2	78.6667	34.6667	12.11	5.17333	-1.22703	8.35178e-07	1.51806e-05	yes	-	-	-	-	-	-	-
Solyc01g098680.2	38.6667	12.6667	2.21	0.713333	-1.6314	2.58114e-06	4.30538e-05	yes	-	-	-	-	-	GO:0005515//protein binding	-
Solyc01g098690.2	1031.67	123.333	54.52	6.52333	-3.0631	2.73507e-51	1.40856e-48	yes	-	-	-	-	-	GO:0005515//protein binding	-
Solyc01g098800.2	683.667	138.333	59.71	12.0333	-2.31094	2.63171e-38	6.44117e-36	yes	CAX11	cation exchanger 11 [Source:TAIR;Acc:AT1G08960](projected from arabidopsis_thaliana,AT1G08960)	-	-	GO:0016020//membrane;GO:0016021//integral component of membrane;GO:0034399//nuclear periphery;GO:0005886//plasma membrane	GO:0015081//sodium ion transmembrane transporter activity;GO:0015079//potassium ion transmembrane transporter activity;GO:0015297//antiporter activity	GO:0055085//transmembrane transport;GO:0010163//high-affinity potassium ion import;GO:0035725//sodium ion transmembrane transport;GO:0006813//potassium ion transport;GO:0006814//sodium ion transport;GO:0006810//transport;GO:0006811//ion transport
Solyc01g098910.2	536.667	185.667	71.5633	24.5267	-1.54487	1.70771e-20	1.20269e-18	yes	-	-	-	-	GO:0016020//membrane;GO:0016021//integral component of membrane	-	GO:0006810//transport
Solyc01g099160.2	235.687	117.42	13.4167	6.53	-1.03887	8.89651e-08	1.85745e-06	yes	-	Lipoxygenase [Source:UniProtKB/TrEMBL;Acc:Q9FT17]	Lipid metabolism	ko00591//Linoleic acid metabolism	-	GO:0046872//metal ion binding;GO:0016491//oxidoreductase activity;GO:0005506//iron ion binding;GO:0051213//dioxygenase activity;GO:0016702//oxidoreductase activity, acting on single donors with incorporation of molecular oxygen, incorporation of two atoms of oxygen;GO:0016165//linoleate 13S-lipoxygenase activity;GO:0005515//protein binding	GO:0055114//oxidation-reduction process;GO:0031408//oxylipin biosynthetic process;GO:0006633//fatty acid biosynthetic process
Solyc01g099370.2	4099.33	1088.67	547.953	143.91	-1.92889	4.18094e-28	5.35507e-26	yes	-	-	-	-	-	GO:0005515//protein binding	-
Solyc01g099380.2	33	15.6667	7.37	3.49333	-1.07706	0.00244459	0.0199968	yes	-	-	-	-	-	-	-
Solyc01g099520.2	1700.96	740.667	476.457	202.083	-1.23739	1.58009e-15	7.58441e-14	yes	-	-	-	-	-	-	-
Solyc01g099620.2	130.667	604.333	7.61	34.9967	2.20125	9.99075e-31	1.52451e-28	yes	ATRBOHB	respiratory burst oxidase homolog B [Source:TAIR;Acc:AT1G09090](projected from arabidopsis_thaliana,AT1G09090)	Environmental adaptation	ko04626//Plant-pathogen interaction	GO:0016020//membrane;GO:0016021//integral component of membrane	GO:0016491//oxidoreductase activity;GO:0004601//peroxidase activity;GO:0005509//calcium ion binding;GO:0050664//oxidoreductase activity, acting on NAD(P)H, oxygen as acceptor;GO:0016174//NAD(P)H oxidase activity;GO:0046872//metal ion binding	GO:0055114//oxidation-reduction process;GO:0009845//seed germination;GO:0006826//iron ion transport;GO:0010106//cellular response to iron ion starvation;GO:0010167//response to nitrate;GO:0015706//nitrate transport;GO:0009408//response to heat
Solyc01g099880.2	24	2.66667	4.35333	0.43	-3.33971	0.00030587	0.0032803	yes	-	-	-	-	GO:0016020//membrane;GO:0005886//plasma membrane;GO:0016021//integral component of membrane	-	GO:0006810//transport;GO:0008643//carbohydrate transport
Solyc01g100010.2	155.667	35.3333	29.4467	6.48667	-2.18256	5.47162e-14	2.27708e-12	yes	-	-	-	-	-	GO:0005515//protein binding	-
Solyc01g100100.2	15.6667	56.6667	7.68333	26.9433	1.81012	3.91532e-09	9.99863e-08	yes	-	RING/U-box superfamily protein [Source:TAIR;Acc:AT4G38140](projected from arabidopsis_thaliana,AT4G38140)	-	-	GO:0031225//anchored component of membrane;GO:0016020//membrane;GO:0016021//integral component of membrane	GO:0046872//metal ion binding;GO:0008270//zinc ion binding;GO:0005515//protein binding	GO:0016567//protein ubiquitination
Solyc01g100230.2	85	316.333	16.4033	59.5833	1.86092	6.51671e-17	3.50202e-15	yes	-	-	-	-	-	-	-
Solyc01g100240.2	396.667	157	28.6633	11.2233	-1.35271	4.66659e-16	2.36389e-14	yes	CBP60G	Cam-binding protein 60-like G [Source:TAIR;Acc:AT5G26920](projected from arabidopsis_thaliana,AT5G26920)	-	-	-	GO:0005516//calmodulin binding;GO:0003700//sequence-specific DNA binding transcription factor activity;GO:0043565//sequence-specific DNA binding	GO:0045088//regulation of innate immune response;GO:0009814//defense response, incompatible interaction;GO:0009816//defense response to bacterium, incompatible interaction;GO:0010112//regulation of systemic acquired resistance;GO:0080142//regulation of salicylic acid biosynthetic process;GO:0009697//salicylic acid biosynthetic process;GO:0000165//MAPK cascade;GO:0009862//systemic acquired resista…
Solyc01g100370.2	62.6667	488.333	13.9233	106.657	2.9374	2.43472e-51	1.28056e-48	yes	-	Adenine nucleotide alpha hydrolases-like superfamily protein [Source:TAIR;Acc:AT3G62550](projected from arabidopsis_thaliana,AT3G62550)	-	-	GO:0005773//vacuole	GO:0016787//hydrolase activity	GO:0006950//response to stress;GO:0002238//response to molecule of fungal origin
Solyc01g100390.2	56.3333	157.333	3.49	9.73333	1.47971	1.36306e-09	3.7068e-08	yes	-	-	Energy metabolism	ko00190//Oxidative phosphorylation	GO:0016020//membrane	GO:0009678//hydrogen-translocating pyrophosphatase activity;GO:0004427//inorganic diphosphatase activity	GO:0015992//proton transport
Solyc01g100710.2	44.6667	150.333	37.7533	120.38	1.67292	5.88883e-13	2.23613e-11	yes	-	-	-	-	-	-	-
Solyc01g101050.2	66	18.6667	13.07	3.67	-1.83241	9.10322e-09	2.22144e-07	yes	-	-	Global and overview maps;Global and overview maps;Biosynthesis of other secondary metabolites;Amino acid metabolism	ko01100//Metabolic pathways;ko01110//Biosynthesis of secondary metabolites;ko00940//Phenylpropanoid biosynthesis;ko00360//Phenylalanine metabolism	-	GO:0046872//metal ion binding;GO:0020037//heme binding;GO:0016491//oxidoreductase activity;GO:0004601//peroxidase activity	GO:0055114//oxidation-reduction process;GO:0006979//response to oxidative stress
Solyc01g101070.2	172.333	494.333	6.04	17.5367	1.53775	8.29374e-13	3.097e-11	yes	-	-	-	-	GO:0016020//membrane	GO:0017111//nucleoside-triphosphatase activity;GO:0005524//ATP binding;GO:0000166//nucleotide binding;GO:0016887//ATPase activity	-
Solyc01g101090.2	183.667	90.6667	21.22	10.1867	-1.05874	4.74476e-08	1.03705e-06	yes	-	-	-	-	-	-	-
Solyc01g102680.2	130.333	299	6.92667	15.7033	1.18084	6.91426e-13	2.6055e-11	yes	-	-	-	-	GO:0016020//membrane;GO:0016021//integral component of membrane	GO:0016740//transferase activity;GO:0016772//transferase activity, transferring phosphorus-containing groups;GO:0016301//kinase activity;GO:0005524//ATP binding;GO:0004674//protein serine/threonine kinase activity;GO:0004672//protein kinase activity;GO:0000166//nucleotide binding;GO:0005515//protein binding	GO:0016310//phosphorylation;GO:0006468//protein phosphorylation
Solyc01g102840.2	1221.33	134	84.8267	9.22333	-3.20116	3.90121e-81	8.03649e-78	yes	-	-	-	-	-	GO:0043531//ADP binding;GO:0005515//protein binding	GO:0006952//defense response;GO:0007165//signal transduction
Solyc01g103580.2	360.667	89.6667	101.12	24.56	-2.04169	3.31443e-26	3.70736e-24	yes	-	-	-	-	-	-	-
Solyc01g103650.2	180.333	404.667	19.8833	44.5233	1.163	2.02623e-11	6.72327e-10	yes	-	-	-	-	-	-	-
Solyc01g103660.2	109.333	47	10.5033	4.48333	-1.2282	6.44875e-07	1.19769e-05	yes	-	-	-	-	-	-	-
Solyc01g103920.2	11.3333	2	3.72333	0.613333	-2.60185	0.00324934	0.025435	yes	-	-	Energy metabolism	ko00195//Photosynthesis	-	GO:0046872//metal ion binding;GO:0009055//electron carrier activity;GO:0051537//2 iron, 2 sulfur cluster binding;GO:0051536//iron-sulfur cluster binding	GO:0022900//electron transport chain
Solyc01g104650.2	163.667	352.333	21.2133	44.2167	1.05962	3.80824e-09	9.76552e-08	yes	-	-	Signal transduction	ko04075//Plant hormone signal transduction	-	GO:0003700//sequence-specific DNA binding transcription factor activity;GO:0043565//sequence-specific DNA binding	GO:0006355//regulation of transcription, DNA-templated
Solyc01g104710.2	221	115	67.2833	33.4733	-1.00724	1.98298e-05	0.000279153	yes	-	-	-	-	-	-	-
Solyc01g104800.2	50.3333	199.667	13.0567	49.6833	1.92798	4.17009e-15	1.91964e-13	yes	-	-	-	-	-	-	-
Solyc01g104810.2	35.3333	104.333	8.40333	24.4033	1.53804	7.40037e-08	1.56483e-06	yes	-	-	-	-	-	-	-
Solyc01g104820.2	28.3333	113.333	9.73667	36.8533	1.9203	1.40461e-08	3.30058e-07	yes	-	-	-	-	-	-	-
Solyc01g104830.2	19.6667	116.667	5.51	32.2033	2.54709	1.23714e-21	9.55687e-20	yes	-	-	-	-	-	-	-
Solyc01g104910.2	979.333	484	67.6033	32.6467	-1.05016	4.19937e-09	1.06959e-07	yes	-	-	-	-	-	-	-
Solyc01g105220.2	14.6667	32.6667	2.56667	5.59	1.12295	0.000564123	0.00563894	yes	AOX2	Alternative oxidase [Source:UniProtKB/TrEMBL;Acc:Q7XBG9]	-	-	GO:0016020//membrane;GO:0005740//mitochondrial envelope;GO:0016021//integral component of membrane;GO:0070469//respiratory chain;GO:0005743//mitochondrial inner membrane;GO:0005739//mitochondrion	GO:0046872//metal ion binding;GO:0016491//oxidoreductase activity;GO:0009916//alternative oxidase activity	GO:0055114//oxidation-reduction process;GO:0007585//respiratory gaseous exchange;GO:0010230//alternative respiration
Solyc01g105300.2	27.6667	11.3333	4.16	1.65	-1.33412	0.000946847	0.00883247	yes	-	-	-	-	-	GO:0004197//cysteine-type endopeptidase activity	GO:0006508//proteolysis
Solyc01g105350.1	27.3333	9.33333	3.51	1.16667	-1.58908	0.000272316	0.00296157	yes	-	-	-	-	-	GO:0016740//transferase activity;GO:0016758//transferase activity, transferring hexosyl groups;GO:0016757//transferase activity, transferring glycosyl groups	GO:0008152//metabolic process
Solyc01g105370.2	884.333	3481.67	118.953	452.76	1.92835	4.8857e-17	2.672e-15	yes	-	Aldolase-type TIM barrel family protein [Source:TAIR;Acc:AT5G64250](projected from arabidopsis_thaliana,AT5G64250)	-	-	GO:0005829//cytosol	GO:0003824//catalytic activity;GO:0018580//nitronate monooxygenase activity;GO:0051213//dioxygenase activity	GO:0055114//oxidation-reduction process;GO:0046482//para-aminobenzoic acid metabolic process
Solyc01g105620.2	14.6667	42	1.92667	5.39333	1.48507	1.3301e-05	0.000192281	yes	-	-	-	-	-	GO:0046872//metal ion binding;GO:0008270//zinc ion binding;GO:0005515//protein binding	-
Solyc01g105680.2	141.333	65.3333	9.67	4.4	-1.13601	2.04819e-07	4.07332e-06	yes	-	-	-	-	-	GO:0005515//protein binding	-
Solyc01g106290.2	78.3333	30.6667	42.6233	15.8467	-1.42746	1.71821e-07	3.47578e-06	yes	-	-	-	-	-	-	-
Solyc01g106390.2	1218.67	291	97.04	23.1	-2.07069	3.63281e-27	4.31745e-25	yes	-	-	Global and overview maps;Global and overview maps;Metabolism of cofactors and vitamins	ko01100//Metabolic pathways;ko01110//Biosynthesis of secondary metabolites;ko00860//Porphyrin and chlorophyll metabolism	-	GO:0050661//NADP binding;GO:0016491//oxidoreductase activity;GO:0008883//glutamyl-tRNA reductase activity	GO:0055114//oxidation-reduction process;GO:0006782//protoporphyrinogen IX biosynthetic process;GO:0033014//tetrapyrrole biosynthetic process;GO:0006779//porphyrin-containing compound biosynthetic process
Solyc01g106510.2	35	145.333	4.54333	18.18	2.00053	1.42116e-11	4.81907e-10	yes	-	-	-	-	-	-	-
Solyc01g106520.1	0.666667	7.33333	0.133333	1.36667	3.35755	0.000208936	0.00234555	yes	-	-	-	-	-	-	-
Solyc01g106620.2	417.487	1472.22	102.553	345.72	1.75323	1.74472e-18	1.02934e-16	yes	-	PR1 protein [Source:UniProtKB/TrEMBL;Acc:B2LW68]	Signal transduction;Environmental adaptation	ko04075//Plant hormone signal transduction;ko04626//Plant-pathogen interaction	GO:0005576//extracellular region	-	-
Solyc01g106690.2	956	354.667	96.76	35.4667	-1.44795	4.97467e-22	3.9669e-20	yes	-	-	-	-	-	-	-
Solyc01g106780.2	987.667	426.333	77.5667	32.4867	-1.25559	7.37148e-13	2.76514e-11	yes	-	-	Global and overview maps;Global and overview maps;Nucleotide metabolism;Carbohydrate metabolism;Carbohydrate metabolism;Energy metabolism	ko01100//Metabolic pathways;ko01110//Biosynthesis of secondary metabolites;ko00230//Purine metabolism;ko00010//Glycolysis / Gluconeogenesis;ko00620//Pyruvate metabolism;ko00710//Carbon fixation in photosynthetic organisms	-	GO:0016740//transferase activity;GO:0016301//kinase activity;GO:0003824//catalytic activity;GO:0000287//magnesium ion binding;GO:0030955//potassium ion binding;GO:0004743//pyruvate kinase activity	GO:0016310//phosphorylation;GO:0006096//glycolytic process
Solyc01g106790.2	68	32.6667	13.3267	6.29333	-1.08242	9.59489e-05	0.00116668	yes	-	unknown protein; FUNCTIONS IN: molecular_function unknown; INVOLVED IN: biological_process unknown; LOCATED IN: chloroplast thylakoid membrane, chloroplast; EXPRESSED IN: 24 plant structures; EXPRESSED DURING: 15 growth stages; Has 72 Blast hits to /.../teins in 27 species: Archae - 0; Bacteria - 0; Metazoa - 0; Fungi - 0; Plants - 72; Viruses - 0; Other Eukaryotes - 0 (source: NCBI BLink). [Sour…	-	-	GO:0009535//chloroplast thylakoid membrane;GO:0009507//chloroplast	-	GO:0008150//biological_process
Solyc01g106820.2	84.6667	16	7.40333	1.33667	-2.46954	1.78113e-12	6.46543e-11	yes	ATEGY3	ethylene-dependent gravitropism-deficient and yellow-green-like 3 [Source:TAIR;Acc:AT1G17870](projected from arabidopsis_thaliana,AT1G17870)	-	-	-	-	GO:0006457//protein folding
Solyc01g106830.2	70.6667	28.3333	52.6467	20.0333	-1.39394	6.98127e-08	1.48262e-06	yes	-	-	-	-	GO:0005576//extracellular region	GO:0008083//growth factor activity	GO:0008283//cell proliferation
Solyc01g107050.2	46.9167	117.227	12.7533	31.1	1.28604	4.99567e-08	1.08518e-06	yes	-	-	-	-	-	GO:0016747//transferase activity, transferring acyl groups other than amino-acyl groups	-
Solyc01g107170.2	1511.33	613.667	223.017	88.5967	-1.33183	5.33311e-11	1.70329e-09	yes	-	-	-	-	-	GO:0046872//metal ion binding	-
Solyc01g107290.2	533	197	79.29	28.68	-1.46709	3.52688e-22	2.82151e-20	yes	-	RING/U-box superfamily protein [Source:TAIR;Acc:AT1G49850](projected from arabidopsis_thaliana,AT1G49850)	-	-	-	GO:0046872//metal ion binding;GO:0008270//zinc ion binding;GO:0005515//protein binding	-
Solyc01g107300.2	15.4867	4.19333	2.54333	0.706667	-1.84762	0.00268048	0.0216541	yes	-	-	-	-	-	GO:0046872//metal ion binding;GO:0003824//catalytic activity;GO:0016787//hydrolase activity;GO:0004722//protein serine/threonine phosphatase activity;GO:0004721//phosphoprotein phosphatase activity	GO:0006470//protein dephosphorylation
Solyc01g107310.2	177.18	66.8067	16.15	5.99	-1.43091	2.13111e-14	9.29121e-13	yes	-	-	-	-	-	GO:0003824//catalytic activity	GO:0008152//metabolic process
Solyc01g107350.2	575.667	241	51.09	21.3	-1.26219	7.17683e-13	2.69622e-11	yes	-	-	-	-	-	-	-
Solyc01g107400.2	25.3333	62.3333	12.0333	28.3067	1.23411	0.000238866	0.00263723	yes	-	-	-	-	-	-	-
Solyc01g107730.2	252	72.6667	28.83	8.21333	-1.81153	6.65648e-19	4.02318e-17	yes	CYCD3;1	CycD3;2 protein [Source:UniProtKB/TrEMBL;Acc:Q9SMD5]	Signal transduction	ko04075//Plant hormone signal transduction	GO:0005634//nucleus	GO:0005515//protein binding	GO:0048316//seed development;GO:0000280//nuclear division;GO:0042127//regulation of cell proliferation;GO:0010103//stomatal complex morphogenesis;GO:0010583//response to cyclopentenone;GO:0042023//DNA endoreduplication;GO:0051225//spindle assembly;GO:0009735//response to cytokinin;GO:0009741//response to brassinosteroid;GO:0000082//G1/S transition of mitotic cell cycle;GO:0007067//mitosis;GO:0006…
Solyc01g107740.2	548.667	184.333	83.5967	27.5033	-1.60384	9.3634e-18	5.33325e-16	yes	-	-	-	-	-	GO:0005515//protein binding	-
Solyc01g107780.2	196.667	856.667	23.0633	96.3233	2.06228	3.43462e-19	2.14947e-17	yes	-	-	-	-	-	GO:0016740//transferase activity;GO:0016758//transferase activity, transferring hexosyl groups;GO:0016757//transferase activity, transferring glycosyl groups	GO:0008152//metabolic process
Solyc01g107790.2	83.6667	34.3333	13.1	5.37	-1.28657	1.69128e-06	2.91551e-05	yes	-	-	-	-	-	GO:0005515//protein binding	-
Solyc01g107820.2	1229	4740.67	119.137	443.683	1.89691	2.04727e-14	8.95727e-13	yes	-	Twi1 protein [Source:UniProtKB/TrEMBL;Acc:Q43526]	-	-	-	GO:0016740//transferase activity;GO:0016758//transferase activity, transferring hexosyl groups;GO:0016757//transferase activity, transferring glycosyl groups	GO:0008152//metabolic process
Solyc01g107830.2	6.66667	31.3333	0.67	2.97333	2.14985	7.50996e-07	1.38027e-05	yes	-	-	-	-	-	GO:0016740//transferase activity;GO:0016758//transferase activity, transferring hexosyl groups;GO:0016757//transferase activity, transferring glycosyl groups	GO:0008152//metabolic process
Solyc01g107980.2	349	175.667	40.89	20.26	-1.01311	3.71291e-10	1.08235e-08	yes	-	-	-	-	GO:0000151//ubiquitin ligase complex	GO:0004842//ubiquitin-protein ligase activity;GO:0005488//binding	GO:0016567//protein ubiquitination
Solyc01g108100.2	7.66667	49.6667	0.973333	6.23333	2.679	1.90162e-14	8.36442e-13	yes	-	-	-	-	-	-	-
Solyc01g108210.2	12	2.33333	1.51667	0.286667	-2.40346	9.27849e-05	0.00113266	yes	CYP707A4	cytochrome P450, family 707, subfamily A, polypeptide 4 [Source:TAIR;Acc:AT3G19270](projected from arabidopsis_thaliana,AT3G19270)	Metabolism of terpenoids and polyketides	ko00906//Carotenoid biosynthesis	GO:0016020//membrane;GO:0016021//integral component of membrane	GO:0046872//metal ion binding;GO:0020037//heme binding;GO:0016705//oxidoreductase activity, acting on paired donors, with incorporation or reduction of molecular oxygen;GO:0009055//electron carrier activity;GO:0004497//monooxygenase activity;GO:0016491//oxidoreductase activity;GO:0005506//iron ion binding;GO:0010295//(+)-abscisic acid 8'-hydroxylase activity	GO:0055114//oxidation-reduction process;GO:0046345//abscisic acid catabolic process;GO:0006950//response to stress
Solyc01g108240.2	1163	69.3333	173.803	10.1433	-4.09885	1.82741e-39	4.75511e-37	yes	-	-	-	-	GO:0005634//nucleus	GO:0003700//sequence-specific DNA binding transcription factor activity;GO:0003677//DNA binding	GO:0006355//regulation of transcription, DNA-templated;GO:0006351//transcription, DNA-templated
Solyc01g108320.2	269.667	843	43.53	132.913	1.6104	1.10387e-25	1.18642e-23	yes	-	-	Global and overview maps;Global and overview maps;Biosynthesis of other secondary metabolites;Amino acid metabolism	ko01100//Metabolic pathways;ko01110//Biosynthesis of secondary metabolites;ko00940//Phenylpropanoid biosynthesis;ko00360//Phenylalanine metabolism	-	GO:0046872//metal ion binding;GO:0020037//heme binding;GO:0016491//oxidoreductase activity;GO:0004601//peroxidase activity	GO:0055114//oxidation-reduction process;GO:0006979//response to oxidative stress
Solyc01g108630.2	308.333	629.333	26.1833	52.8233	1.01253	4.39355e-07	8.35451e-06	yes	-	Nitrite reductase [Source:UniProtKB/TrEMBL;Acc:Q3LG51]	Energy metabolism	ko00910//Nitrogen metabolism	-	GO:0020037//heme binding;GO:0016491//oxidoreductase activity;GO:0051536//iron-sulfur cluster binding	GO:0055114//oxidation-reduction process
Solyc01g108700.2	54	167	33.6967	100.457	1.5759	2.66392e-10	7.86762e-09	yes	-	-	-	-	-	-	-
Solyc01g108710.2	55.6667	122.667	47.85	102.18	1.09452	1.25233e-06	2.20653e-05	yes	-	-	-	-	-	-	-
Solyc01g108910.2	39.6667	392.333	9.74333	90.8867	3.22158	5.76999e-19	3.53055e-17	yes	MEE14	COSII_At2g15890 [Source:UniProtKB/TrEMBL;Acc:C0KFC5]	-	-	GO:0009507//chloroplast	GO:0003674//molecular_function	GO:0009793//embryo development ending in seed dormancy
Solyc01g109110.2	901	237.667	45.2233	11.9133	-1.92449	3.97016e-26	4.401e-24	yes	XLG2	extra-large GTP-binding protein 2 [Source:TAIR;Acc:AT4G34390](projected from arabidopsis_thaliana,AT4G34390)	-	-	GO:0005634//nucleus	GO:0005525//GTP binding;GO:0000166//nucleotide binding;GO:0003924//GTPase activity;GO:0004871//signal transducer activity;GO:0031683//G-protein beta/gamma-subunit complex binding;GO:0019001//guanyl nucleotide binding;GO:0046872//metal ion binding;GO:0005515//protein binding	GO:0007186//G-protein coupled receptor signaling pathway;GO:0007165//signal transduction;GO:0010555//response to mannitol;GO:2000067//regulation of root morphogenesis;GO:0052542//defense response by callose deposition;GO:0009737//response to abscisic acid;GO:0006952//defense response;GO:0009749//response to glucose;GO:0009750//response to fructose;GO:0009697//salicylic acid biosynthetic process;G…
Solyc01g109140.2	242.333	645.333	26.0067	67.7067	1.38042	9.96081e-15	4.47693e-13	yes	DES	9-divinyl ether synthase [Source:UniProtKB/Swiss-Prot;Acc:Q9FPM6]	-	-	-	GO:0046872//metal ion binding;GO:0020037//heme binding;GO:0016705//oxidoreductase activity, acting on paired donors, with incorporation or reduction of molecular oxygen;GO:0009055//electron carrier activity;GO:0004497//monooxygenase activity;GO:0005506//iron ion binding;GO:0016829//lyase activity	GO:0055114//oxidation-reduction process
Solyc01g109250.2	358.333	83.3333	89.7167	20.2667	-2.14627	2.60074e-24	2.39889e-22	yes	-	-	-	-	-	-	-
Solyc01g109790.2	1219.67	229.667	100.943	18.7133	-2.43141	2.15634e-31	3.3525e-29	yes	-	Glucose-1-phosphate adenylyltransferase [Source:UniProtKB/TrEMBL;Acc:Q15I66]	Global and overview maps;Carbohydrate metabolism;Carbohydrate metabolism	ko01100//Metabolic pathways;ko00500//Starch and sucrose metabolism;ko00520//Amino sugar and nucleotide sugar metabolism	GO:0009507//chloroplast	GO:0016740//transferase activity;GO:0003824//catalytic activity;GO:0016779//nucleotidyltransferase activity;GO:0008878//glucose-1-phosphate adenylyltransferase activity	GO:0009058//biosynthetic process;GO:0008152//metabolic process;GO:0019252//starch biosynthetic process;GO:0005978//glycogen biosynthetic process
Solyc01g109860.2	23.6667	10	1.89667	0.786667	-1.26964	0.00129522	0.0115546	yes	-	-	-	-	GO:0005622//intracellular	GO:0005215//transporter activity	GO:0006810//transport
Solyc01g109920.2	9	1	1.83	0.176667	-3.37274	0.00412697	0.0311698	yes	-	-	-	-	-	-	GO:0006950//response to stress;GO:0009415//response to water
Solyc01g110010.2	10.32	21.81	0.586667	1.25667	1.09899	0.00638907	0.0451251	yes	-	pentatricopeptide (PPR) repeat-containing protein [Source:TAIR;Acc:AT1G74600](projected from arabidopsis_thaliana,AT1G74600)	-	-	GO:0005739//mitochondrion;GO:0009536//plastid;GO:0009507//chloroplast	GO:0005515//protein binding	GO:0080156//mitochondrial mRNA modification
Solyc01g110370.2	191	88.6667	26.6433	12.1733	-1.13005	7.77099e-11	2.44712e-09	yes	-	-	-	-	GO:0005622//intracellular	GO:0008270//zinc ion binding	-
Solyc01g110430.2	1839.45	695.797	122.97	46.9367	-1.38952	2.05145e-08	4.70863e-07	yes	-	-	-	-	-	-	-
Solyc01g110480.2	1839.33	644	134.337	46.69	-1.52467	2.90026e-25	2.97487e-23	yes	-	-	-	-	-	GO:0003700//sequence-specific DNA binding transcription factor activity;GO:0043565//sequence-specific DNA binding	GO:0006355//regulation of transcription, DNA-templated
Solyc01g111250.2	283.667	60.3333	41.9967	8.82	-2.25142	2.25905e-29	3.13729e-27	yes	-	-	-	-	-	GO:0008081//phosphoric diester hydrolase activity	GO:0006629//lipid metabolic process
Solyc01g111260.2	403	186.333	50.9667	22.98	-1.14918	2.16276e-12	7.81629e-11	yes	-	-	-	-	-	GO:0008081//phosphoric diester hydrolase activity	GO:0006629//lipid metabolic process
Solyc01g111440.2	1535.22	399.173	19.7567	5.1	-1.95377	2.03817e-33	3.59882e-31	yes	-	-	-	-	-	-	-
Solyc01g111500.2	93	250.333	20.2967	52.7367	1.37756	3.19451e-14	1.3686e-12	yes	-	-	-	-	-	GO:0003682//chromatin binding;GO:0003677//DNA binding	-
Solyc01g111610.2	96.3333	33	26.16	8.69333	-1.58938	1.27403e-07	2.62449e-06	yes	-	-	-	-	-	GO:0008270//zinc ion binding;GO:0005515//protein binding	-
Solyc01g111900.2	92	22	13.5167	3.25333	-2.05475	3.33592e-06	5.4324e-05	yes	-	-	-	-	-	GO:0008171//O-methyltransferase activity;GO:0008168//methyltransferase activity;GO:0046983//protein dimerization activity	GO:0032259//methylation
Solyc01g111970.2	30.6667	14	2.94667	1.35667	-1.11902	0.00612726	0.0435633	yes	-	-	-	-	-	GO:0016491//oxidoreductase activity;GO:0005507//copper ion binding	GO:0055114//oxidation-reduction process
Solyc01g111980.2	3929.33	1114.67	323.407	91.6367	-1.81935	6.41734e-28	8.05262e-26	yes	-	-	-	-	GO:0016020//membrane;GO:0016021//integral component of membrane	-	-
Solyc01g112000.2	2735.33	715.333	539.07	138.76	-1.95788	9.7542e-30	1.3738e-27	yes	-	Expansin-like protein [Source:UniProtKB/TrEMBL;Acc:A7X331]	-	-	GO:0005576//extracellular region	-	GO:0019953//sexual reproduction
Solyc01g112120.2	6.79	1	0.73	0.1	-2.8679	0.00201962	0.0170335	yes	-	-	-	-	-	GO:0050661//NADP binding;GO:0050660//flavin adenine dinucleotide binding;GO:0004499//N,N-dimethylaniline monooxygenase activity	GO:0055114//oxidation-reduction process
Solyc01g112140.2	455.667	219.333	43.58	20.7967	-1.06731	3.05647e-11	9.96722e-10	yes	-	-	-	-	-	GO:0050661//NADP binding;GO:0050660//flavin adenine dinucleotide binding;GO:0004499//N,N-dimethylaniline monooxygenase activity	GO:0055114//oxidation-reduction process
Solyc01g112230.2	17.3333	4	14.1233	2.96	-2.25441	0.000720966	0.00697818	yes	-	-	-	-	-	GO:0008270//zinc ion binding	-
Solyc02g014220.2	75.6667	35	6.90333	3.17	-1.12281	4.78593e-06	7.59848e-05	yes	AtGH9C1	glycosyl hydrolase 9C1 [Source:TAIR;Acc:AT1G48930](projected from arabidopsis_thaliana,AT1G48930)	-	-	GO:0005576//extracellular region	GO:0003824//catalytic activity;GO:0030246//carbohydrate binding;GO:0004553//hydrolase activity, hydrolyzing O-glycosyl compounds;GO:0008810//cellulase activity;GO:0016798//hydrolase activity, acting on glycosyl bonds;GO:0016787//hydrolase activity	GO:0005975//carbohydrate metabolic process;GO:0030245//cellulose catabolic process;GO:0010054//trichoblast differentiation;GO:0000272//polysaccharide catabolic process;GO:0008152//metabolic process
Solyc02g014730.2	50.3333	24	5.07333	2.31333	-1.13296	0.00417746	0.031503	yes	-	-	-	-	-	GO:0046872//metal ion binding;GO:0020037//heme binding;GO:0016705//oxidoreductase activity, acting on paired donors, with incorporation or reduction of molecular oxygen;GO:0009055//electron carrier activity;GO:0004497//monooxygenase activity;GO:0016491//oxidoreductase activity;GO:0005506//iron ion binding	GO:0055114//oxidation-reduction process
Solyc02g014860.2	0.333333	9.33333	0.0466667	1.07667	4.52804	9.55777e-07	1.71457e-05	yes	-	DNAJ heat shock N-terminal domain-containing protein [Source:TAIR;Acc:AT5G23240](projected from arabidopsis_thaliana,AT5G23240)	-	-	-	-	GO:0006950//response to stress
Solyc02g020890.2	289.667	112.333	29.92	11.4667	-1.38366	8.10405e-16	3.99068e-14	yes	-	alpha/beta-Hydrolases superfamily protein [Source:TAIR;Acc:AT3G19970](projected from arabidopsis_thaliana,AT3G19970)	-	-	-	-	GO:0052542//defense response by callose deposition;GO:0009867//jasmonic acid mediated signaling pathway;GO:0009863//salicylic acid mediated signaling pathway;GO:0009414//response to water deprivation;GO:0042538//hyperosmotic salinity response;GO:0010200//response to chitin;GO:0009611//response to wounding;GO:0006612//protein targeting to membrane;GO:0010363//regulation of plant-type hypersensitiv…
Solyc02g022850.1	31.6667	9.66667	3.69333	1.06333	-1.79633	0.000115579	0.00138225	yes	-	-	-	-	-	GO:0003824//catalytic activity;GO:0050660//flavin adenine dinucleotide binding;GO:0016491//oxidoreductase activity;GO:0008762//UDP-N-acetylmuramate dehydrogenase activity;GO:0016614//oxidoreductase activity, acting on CH-OH group of donors	GO:0055114//oxidation-reduction process
Solyc02g024050.2	2520	5427	308.603	656.377	1.08877	3.70377e-14	1.56776e-12	yes	-	-	Global and overview maps;Energy metabolism	ko01100//Metabolic pathways;ko00195//Photosynthesis	GO:0042651//thylakoid membrane	GO:0050661//NADP binding;GO:0050660//flavin adenine dinucleotide binding;GO:0016491//oxidoreductase activity;GO:0004324//ferredoxin-NADP+ reductase activity	GO:0055114//oxidation-reduction process
Solyc02g031850.1	1.91333	8.34667	0.923333	4.26	2.20593	0.00213387	0.0178521	yes	-	-	-	-	-	GO:0016772//transferase activity, transferring phosphorus-containing groups;GO:0004672//protein kinase activity	GO:0006468//protein phosphorylation
Solyc02g032030.1	45.6667	23.3333	22.1833	10.9867	-1.01372	0.00407768	0.0308635	yes	-	-	-	-	-	-	-
Solyc02g032800.1	73	158	29.2167	60.4867	1.04983	1.80717e-05	0.00025689	yes	-	-	-	-	-	-	-
Solyc02g032860.2	251	1197.67	27.72	132.727	2.25946	3.86911e-30	5.62615e-28	yes	-	-	-	-	-	GO:0003824//catalytic activity;GO:0016671//oxidoreductase activity, acting on a sulfur group of donors, disulfide as acceptor	GO:0008152//metabolic process;GO:0055114//oxidation-reduction process;GO:0019419//sulfate reduction;GO:0045454//cell redox homeostasis
Solyc02g036290.2	5.33333	17	2.35667	7.14667	1.60052	0.000250206	0.00274771	yes	-	-	Global and overview maps;Transport and catabolism;Metabolism of other amino acids;Carbohydrate metabolism	ko01100//Metabolic pathways;ko04146//Peroxisome;ko00410//beta-Alanine metabolism;ko00640//Propanoate metabolism	-	GO:0050080//malonyl-CoA decarboxylase activity	GO:0006633//fatty acid biosynthetic process
Solyc02g036370.2	137.333	57.6667	12.1567	4.93	-1.30209	1.13113e-08	2.71736e-07	yes	RVE1	Homeodomain-like superfamily protein [Source:TAIR;Acc:AT5G17300](projected from arabidopsis_thaliana,AT5G17300)	-	-	-	GO:0003682//chromatin binding;GO:0003677//DNA binding;GO:0003700//sequence-specific DNA binding transcription factor activity	GO:0010600//regulation of auxin biosynthetic process;GO:0009851//auxin biosynthetic process;GO:0009739//response to gibberellin;GO:0009751//response to salicylic acid;GO:0009734//auxin-activated signaling pathway;GO:0009737//response to abscisic acid;GO:0048574//long-day photoperiodism, flowering;GO:0009733//response to auxin;GO:0009723//response to ethylene;GO:0009753//response to jasmonic acid;…
Solyc02g061850.2	82.6667	42.3333	4.66	2.32333	-1.00413	5.10049e-05	0.000666054	yes	-	-	Global and overview maps;Transport and catabolism;Lipid metabolism;Lipid metabolism	ko01100//Metabolic pathways;ko04144//Endocytosis;ko00564//Glycerophospholipid metabolism;ko00565//Ether lipid metabolism	GO:0016020//membrane	GO:0003824//catalytic activity;GO:0016787//hydrolase activity;GO:0005509//calcium ion binding;GO:0070290//NAPE-specific phospholipase D activity;GO:0004630//phospholipase D activity;GO:0005515//protein binding	GO:0008152//metabolic process;GO:0046470//phosphatidylcholine metabolic process;GO:0016042//lipid catabolic process
Solyc02g062100.2	259.333	92.6667	29.07	10.3067	-1.49595	1.91372e-16	9.99078e-15	yes	-	-	-	-	-	-	-
Solyc02g062460.2	220.667	79.8567	27.4167	9.7	-1.499	2.69045e-15	1.2741e-13	yes	-	-	-	-	-	GO:0016706//oxidoreductase activity, acting on paired donors, with incorporation or reduction of molecular oxygen, 2-oxoglutarate as one donor, and incorporation of one atom each of oxygen into both donors;GO:0016491//oxidoreductase activity	GO:0055114//oxidation-reduction process
Solyc02g062480.1	17.5033	2.81667	1.15333	0.186667	-2.62727	4.74003e-07	8.96508e-06	yes	-	-	-	-	-	GO:0046872//metal ion binding;GO:0008270//zinc ion binding;GO:0003676//nucleic acid binding	GO:0015074//DNA integration
Solyc02g062500.2	109.333	52.4767	15.48	7.26	-1.09236	1.29781e-06	2.2737e-05	yes	-	-	-	-	-	GO:0016706//oxidoreductase activity, acting on paired donors, with incorporation or reduction of molecular oxygen, 2-oxoglutarate as one donor, and incorporation of one atom each of oxygen into both donors;GO:0016491//oxidoreductase activity	GO:0055114//oxidation-reduction process
Solyc02g062550.2	284.667	42.6667	26.7567	3.95333	-2.75876	4.57239e-41	1.32976e-38	yes	-	-	-	-	-	GO:0017111//nucleoside-triphosphatase activity;GO:0005524//ATP binding;GO:0000166//nucleotide binding	-
Solyc02g062890.1	4.66667	24.3333	0.59	3.11667	2.40122	3.91954e-07	7.50511e-06	yes	-	-	-	-	GO:0016020//membrane;GO:0016021//integral component of membrane	GO:0022891//substrate-specific transmembrane transporter activity;GO:0022857//transmembrane transporter activity;GO:0005215//transporter activity	GO:0055085//transmembrane transport;GO:0006810//transport
Solyc02g063030.2	185	91.3333	24.8967	11.9267	-1.06176	7.10949e-08	1.50855e-06	yes	-	-	-	-	-	-	-
Solyc02g063150.2	60.6667	30	15.72	7.47333	-1.07278	0.000718307	0.0069579	yes	RBCS-1	Ribulose bisphosphate carboxylase small chain 1, chloroplastic [Source:UniProtKB/Swiss-Prot;Acc:P08706]	Global and overview maps;Energy metabolism;Carbohydrate metabolism	ko01100//Metabolic pathways;ko00710//Carbon fixation in photosynthetic organisms;ko00630//Glyoxylate and dicarboxylate metabolism	GO:0009536//plastid;GO:0009507//chloroplast	GO:0004497//monooxygenase activity;GO:0016491//oxidoreductase activity;GO:0016984//ribulose-bisphosphate carboxylase activity;GO:0016829//lyase activity	GO:0055114//oxidation-reduction process;GO:0015977//carbon fixation;GO:0019253//reductive pentose-phosphate cycle;GO:0015979//photosynthesis;GO:0009853//photorespiration
Solyc02g063350.1	194.667	60	164.7	48.91	-1.75164	9.65492e-13	3.5729e-11	yes	-	-	Environmental adaptation	ko04626//Plant-pathogen interaction	-	GO:0005509//calcium ion binding	-
Solyc02g063410.2	21	49.6667	14.9667	34.8067	1.21761	0.000215101	0.00240711	yes	-	-	-	-	-	-	-
Solyc02g063420.2	755.333	1609	193.113	397.273	1.04068	1.65196e-10	4.99224e-09	yes	-	-	-	-	-	-	-
Solyc02g063510.1	49.6667	14.3333	10.56	2.93	-1.84964	3.85996e-08	8.53473e-07	yes	-	unknown protein; BEST Arabidopsis thaliana protein match is: unknown protein (TAIR:AT5G67020.1); Has 111 Blast hits to 111 proteins in 33 species: Archae - 0; Bacteria - 44; Metazoa - 0; Fungi - 0; Plants - 67; Viruses - 0; Other Eukaryotes - 0 (sou /.../CBI BLink). [Source:TAIR;Acc:AT2G22790](projected from arabidopsis_thaliana,AT2G22790)	-	-	-	-	GO:0008150//biological_process
Solyc02g063540.1	56.6667	2	14.54	0.51	-4.83339	2.26996e-25	2.36765e-23	yes	-	1-aminocyclopropane-1-carboxylate synthase [Source:UniProtKB/TrEMBL;Acc:Q9FES8]	-	-	-	GO:0003824//catalytic activity;GO:0030170//pyridoxal phosphate binding;GO:0016847//1-aminocyclopropane-1-carboxylate synthase activity;GO:0016829//lyase activity	GO:0009058//biosynthetic process;GO:0042218
Solyc02g064600.2	0	4.91	0.001	0.24	7.90689	0.00232077	0.019156	yes	-	-	-	-	-	-	-
Solyc02g064680.2	3912.67	262.333	182.837	12.2867	-3.89539	8.05504e-91	2.84458e-87	yes	-	-	-	-	GO:0016020//membrane;GO:0016021//integral component of membrane	GO:0005524//ATP binding;GO:0000166//nucleotide binding;GO:0046872//metal ion binding;GO:0016787//hydrolase activity;GO:0019829//cation-transporting ATPase activity;GO:0005388//calcium-transporting ATPase activity;GO:0005516//calmodulin binding	GO:0006812//cation transport;GO:0070588//calcium ion transmembrane transport
Solyc02g064830.2	41	11.3333	3.57333	0.933333	-1.93681	0.000187534	0.00213241	yes	-	-	Signal transduction	ko04075//Plant hormone signal transduction	-	-	-
Solyc02g064980.1	202	4.66667	37.0067	0.85	-5.44418	1.07744e-56	8.32319e-54	yes	-	-	-	-	-	GO:0016772//transferase activity, transferring phosphorus-containing groups;GO:0005524//ATP binding;GO:0004674//protein serine/threonine kinase activity;GO:0004672//protein kinase activity;GO:0000166//nucleotide binding	GO:0006468//protein phosphorylation
Solyc02g065090.2	18.6667	37.6667	2.21667	4.54333	1.03536	0.00245374	0.0200517	yes	-	-	-	-	-	GO:0016787//hydrolase activity	GO:0008152//metabolic process;GO:0006629//lipid metabolic process
Solyc02g065170.2	877.667	417	75.0833	35.3333	-1.08746	1.11729e-12	4.09782e-11	yes	-	-	-	-	-	GO:0016491//oxidoreductase activity;GO:0005507//copper ion binding	GO:0055114//oxidation-reduction process
Solyc02g065280.2	24.3333	10	4.81333	1.92667	-1.32093	0.0004394	0.00453149	yes	-	-	-	-	-	-	-
Solyc02g065550.2	428.667	137	65	20.42	-1.67046	6.65531e-22	5.25621e-20	yes	-	-	-	-	-	-	-
Solyc02g065680.2	2617.67	808	272.997	82.86	-1.72014	1.93173e-31	3.02473e-29	yes	-	-	-	-	GO:0016020//membrane;GO:0016021//integral component of membrane	-	-
Solyc02g067120.2	81.6667	26.3333	16.9367	5.3	-1.67609	2.34997e-10	6.99054e-09	yes	-	-	-	-	-	-	-
Solyc02g067150.2	6.33333	17.3333	1.08667	2.92	1.42606	0.00257718	0.0209359	yes	-	-	-	-	-	-	-
Solyc02g067230.2	76	16.3333	7.13667	1.52333	-2.22802	1.99297e-15	9.47426e-14	yes	-	-	-	-	-	GO:0003677//DNA binding	GO:0006355//regulation of transcription, DNA-templated
Solyc02g067440.2	14.6667	139	2.43	22.53	3.21282	5.65802e-35	1.08423e-32	yes	-	-	Global and overview maps;Metabolism of other amino acids	ko01100//Metabolic pathways;ko00430//Taurine and hypotaurine metabolism	-	GO:0047800//cysteamine dioxygenase activity	GO:0055114//oxidation-reduction process
Solyc02g067580.2	371.667	1003	134.323	351.537	1.38797	5.94269e-17	3.20051e-15	yes	-	-	-	-	-	-	-
Solyc02g067610.1	92.1633	40.91	172.057	73.3767	-1.22949	9.67699e-07	1.73219e-05	yes	-	-	-	-	-	-	-
Solyc02g068030.1	108	44.3333	28.93	11.3633	-1.34818	3.89932e-07	7.47698e-06	yes	-	-	-	-	-	-	-
Solyc02g068060.2	180.667	85	12.0933	5.59667	-1.11157	2.4839e-08	5.63838e-07	yes	-	-	-	-	-	GO:0016772//transferase activity, transferring phosphorus-containing groups;GO:0005524//ATP binding;GO:0004672//protein kinase activity;GO:0005515//protein binding	GO:0006468//protein phosphorylation
Solyc02g068170.1	43.6667	98.6667	27.5267	60.1733	1.12829	0.000596596	0.00593713	yes	-	-	-	-	-	-	-
Solyc02g068400.2	50	23.3333	5.69333	2.60333	-1.12891	2.4988e-05	0.000345471	yes	QRT3	Pectin lyase-like superfamily protein [Source:TAIR;Acc:AT4G20050](projected from arabidopsis_thaliana,AT4G20050)	-	-	GO:0005618//cell wall;GO:0005576//extracellular region	GO:0004650//polygalacturonase activity;GO:0016798//hydrolase activity, acting on glycosyl bonds;GO:0016787//hydrolase activity	GO:0009556//microsporogenesis;GO:0010584//pollen exine formation;GO:0009860//pollen tube growth;GO:0009827//plant-type cell wall modification;GO:0008152//metabolic process
Solyc02g068460.1	87	38.3333	41.7733	17.9633	-1.21753	0.000458672	0.00470277	yes	-	-	-	-	-	-	-
Solyc02g068680.1	500.667	67.3333	67.38	9.00667	-2.90326	4.87991e-23	4.13121e-21	yes	-	-	-	-	-	GO:0046872//metal ion binding;GO:0047134//protein-disulfide reductase activity;GO:0008270//zinc ion binding;GO:0005515//protein binding	GO:0055114//oxidation-reduction process;GO:0035556//intracellular signal transduction
Solyc02g068900.2	822	2376	117.783	333.69	1.50237	1.72034e-20	1.20815e-18	yes	-	-	-	-	-	GO:0005515//protein binding	-
Solyc02g069060.2	12	3.66667	4.23333	1.29333	-1.7107	0.00477463	0.0352641	yes	-	-	-	-	-	-	-
Solyc02g069190.2	38.6667	15	5.98	2.31667	-1.3681	0.000916113	0.00859162	yes	LEIRT2	Iron-regulated transporter 2 [Source:UniProtKB/TrEMBL;Acc:Q9XFB3]	-	-	GO:0016020//membrane;GO:0016021//integral component of membrane	GO:0046873//metal ion transmembrane transporter activity;GO:0005385//zinc ion transmembrane transporter activity	GO:0055085//transmembrane transport;GO:0030001//metal ion transport;GO:0071577//zinc ion transmembrane transport
Solyc02g069200.1	56.3333	21.6667	10.96	4.05667	-1.43388	2.36934e-05	0.000329045	yes	-	Iron-regulated transporter 1 [Source:UniProtKB/TrEMBL;Acc:Q9XFB2]	-	-	GO:0016020//membrane;GO:0016021//integral component of membrane	GO:0046873//metal ion transmembrane transporter activity;GO:0005385//zinc ion transmembrane transporter activity	GO:0055085//transmembrane transport;GO:0030001//metal ion transport;GO:0071577//zinc ion transmembrane transport
Solyc02g069260.2	1771.33	617.667	82.9133	28.6867	-1.53122	5.24052e-24	4.64321e-22	yes	-	-	-	-	-	GO:0003676//nucleic acid binding;GO:0005515//protein binding	-
Solyc02g069310.2	621	308.333	41.2233	20.2633	-1.02459	8.96048e-12	3.085e-10	yes	-	NIM1-like protein 1 [Source:UniProtKB/TrEMBL;Acc:Q6GUF2]	Signal transduction	ko04075//Plant hormone signal transduction	-	GO:0005515//protein binding	-
Solyc02g069910.1	37.6667	16	74.3067	30.0367	-1.30677	0.000137862	0.00161744	yes	-	-	-	-	-	-	-
Solyc02g070040.1	199.333	64	39.9067	12.53	-1.67124	3.92953e-14	1.65764e-12	yes	-	-	-	-	-	-	-
Solyc02g070530.2	4.72667	0.333333	0.353333	0.0233333	-3.92057	0.00164539	0.0142766	yes	-	Potassium channel KLT1 [Source:UniProtKB/TrEMBL;Acc:Q0Z957]	-	-	GO:0016020//membrane;GO:0016021//integral component of membrane	GO:0005249//voltage-gated potassium channel activity;GO:0005216//ion channel activity	GO:0055085//transmembrane transport;GO:0006811//ion transport;GO:0006810//transport;GO:0006813//potassium ion transport
Solyc02g070800.2	27	102	4.46333	16.1667	1.85683	2.43804e-13	9.56642e-12	yes	-	-	-	-	-	GO:0003824//catalytic activity	GO:0008152//metabolic process
Solyc02g070940.1	252.667	114.333	74.5567	31.9333	-1.22327	0.00115642	0.0104906	yes	CAB1B	Chlorophyll a-b binding protein 1B, chloroplastic [Source:UniProtKB/Swiss-Prot;Acc:P07370]	Global and overview maps;Energy metabolism	ko01100//Metabolic pathways;ko00196//Photosynthesis - antenna proteins	GO:0016020//membrane;GO:0009579//thylakoid;GO:0009536//plastid;GO:0009523//photosystem II;GO:0016021//integral component of membrane;GO:0009535//chloroplast thylakoid membrane;GO:0009507//chloroplast;GO:0009522//photosystem I	GO:0046872//metal ion binding;GO:0016168//chlorophyll binding	GO:0015979//photosynthesis;GO:0009765//photosynthesis, light harvesting;GO:0018298//protein-chromophore linkage
Solyc02g071030.1	93.2733	42.6	27.9667	11.88	-1.23517	0.00496699	0.0364778	yes	CAB1B	Chlorophyll a-b binding protein 1B, chloroplastic [Source:UniProtKB/Swiss-Prot;Acc:P07370]	Global and overview maps;Energy metabolism	ko01100//Metabolic pathways;ko00196//Photosynthesis - antenna proteins	GO:0016020//membrane;GO:0009579//thylakoid;GO:0009536//plastid;GO:0009523//photosystem II;GO:0016021//integral component of membrane;GO:0009535//chloroplast thylakoid membrane;GO:0009507//chloroplast;GO:0009522//photosystem I	GO:0046872//metal ion binding;GO:0016168//chlorophyll binding	GO:0015979//photosynthesis;GO:0009765//photosynthesis, light harvesting;GO:0018298//protein-chromophore linkage
Solyc02g071070.2	124.333	59	7.84667	3.68333	-1.09107	3.90899e-05	0.000520637	yes	-	-	-	-	GO:0016021//integral component of membrane	GO:0015299//solute:proton antiporter activity	GO:0055085//transmembrane transport;GO:0006812//cation transport;GO:0006810//transport
Solyc02g071220.2	312	108	75.0067	25.57	-1.55257	6.80638e-16	3.36508e-14	yes	-	-	Signal transduction	ko04075//Plant hormone signal transduction	-	GO:0000156//phosphorelay response regulator activity	GO:0006355//regulation of transcription, DNA-templated;GO:0035556//intracellular signal transduction;GO:0000160//phosphorelay signal transduction system
Solyc02g071470.2	368.667	799	52.1533	111.913	1.10155	1.0265e-12	3.78731e-11	yes	-	-	-	-	-	GO:0016706//oxidoreductase activity, acting on paired donors, with incorporation or reduction of molecular oxygen, 2-oxoglutarate as one donor, and incorporation of one atom each of oxygen into both donors;GO:0016491//oxidoreductase activity	GO:0055114//oxidation-reduction process
Solyc02g071620.2	23	6	3.18	0.84	-1.92057	8.45668e-05	0.00104056	yes	-	-	-	-	-	GO:0016787//hydrolase activity;GO:0016788//hydrolase activity, acting on ester bonds	GO:0006629//lipid metabolic process
Solyc02g071780.2	546	223	46.6	18.8	-1.3096	3.61479e-13	1.40279e-11	yes	CAD1	MAC/Perforin domain-containing protein [Source:TAIR;Acc:AT1G29690](projected from arabidopsis_thaliana,AT1G29690)	-	-	-	-	GO:0006955//immune response;GO:0002679//respiratory burst involved in defense response;GO:0052542//defense response by callose deposition;GO:0010337//regulation of salicylic acid metabolic process;GO:0009626//plant-type hypersensitive response;GO:0006952//defense response;GO:0000165//MAPK cascade;GO:0009862//systemic acquired resistance, salicylic acid mediated signaling pathway;GO:0010310//regul…
Solyc02g071820.2	54	281.667	2.85667	14.5667	2.35027	7.92266e-38	1.86522e-35	yes	-	-	-	-	-	GO:0016772//transferase activity, transferring phosphorus-containing groups;GO:0005524//ATP binding;GO:0004674//protein serine/threonine kinase activity;GO:0004672//protein kinase activity;GO:0005515//protein binding	GO:0006468//protein phosphorylation
Solyc02g071970.1	16	45	7.46667	19.8267	1.40891	1.66665e-05	0.00023801	yes	-	-	-	-	-	-	-
Solyc02g072080.1	1380.33	511.667	109.477	40.07	-1.45003	8.07381e-23	6.76558e-21	yes	PUB17	plant U-box 17 [Source:TAIR;Acc:AT1G29340](projected from arabidopsis_thaliana,AT1G29340)	-	-	GO:0000151//ubiquitin ligase complex	GO:0004842//ubiquitin-protein ligase activity;GO:0016874//ligase activity;GO:0005488//binding;GO:0005515//protein binding	GO:0016567//protein ubiquitination;GO:0009817//defense response to fungus, incompatible interaction;GO:0009814//defense response, incompatible interaction
Solyc02g072150.2	1233.67	309.667	66.3967	16.7633	-1.9858	5.07389e-14	2.11869e-12	yes	-	-	Carbohydrate metabolism	ko00500//Starch and sucrose metabolism	-	GO:0003824//catalytic activity	GO:0008152//metabolic process;GO:0005992//trehalose biosynthetic process
Solyc02g072210.1	168	34	61.2133	12.16	-2.3317	2.202e-21	1.66463e-19	yes	-	-	-	-	-	-	-
Solyc02g072220.1	124	30	47.4667	11.1933	-2.08428	2.74712e-17	1.52948e-15	yes	-	-	-	-	-	-	-
Solyc02g072480.2	37	17	1.54	0.7	-1.1375	0.000149981	0.00174308	yes	-	-	-	-	GO:0016020//membrane;GO:0016021//integral component of membrane	GO:0016740//transferase activity;GO:0016772//transferase activity, transferring phosphorus-containing groups;GO:0016301//kinase activity;GO:0005524//ATP binding;GO:0004674//protein serine/threonine kinase activity;GO:0004672//protein kinase activity;GO:0000166//nucleotide binding;GO:0005515//protein binding	GO:0016310//phosphorylation;GO:0006468//protein phosphorylation
Solyc02g072520.2	320.667	122	19.8433	7.44667	-1.41399	8.90517e-19	5.36917e-17	yes	MEE62	Leucine-rich repeat protein kinase family protein [Source:TAIR;Acc:AT5G45800](projected from arabidopsis_thaliana,AT5G45800)	-	-	-	GO:0016772//transferase activity, transferring phosphorus-containing groups;GO:0005524//ATP binding;GO:0004672//protein kinase activity;GO:0016301//kinase activity;GO:0005515//protein binding	GO:0006468//protein phosphorylation;GO:0031347//regulation of defense response;GO:0009627//systemic acquired resistance;GO:0016310//phosphorylation;GO:0009793//embryo development ending in seed dormancy
Solyc02g073580.1	219.333	89.3333	85.23	33.4167	-1.35079	1.46205e-06	2.53984e-05	yes	-	-	-	-	-	GO:0043565//sequence-specific DNA binding	GO:0006351//transcription, DNA-templated
Solyc02g076690.2	12.3333	48.6667	1.17	4.57667	1.96779	9.6525e-11	2.99385e-09	yes	-	-	-	-	-	GO:0008234//cysteine-type peptidase activity	GO:0006508//proteolysis
Solyc02g076830.1	94.3333	248	13.4467	35.4	1.3965	2.9874e-11	9.76832e-10	yes	-	-	-	-	-	-	-
Solyc02g077060.1	136	16	94.2533	10.69	-3.14028	5.52418e-31	8.53486e-29	yes	-	-	-	-	-	-	-
Solyc02g077240.2	264	2550.33	20.6967	197.877	3.25713	2.4895e-100	1.53851e-96	yes	-	-	Global and overview maps;Global and overview maps;Carbohydrate metabolism	ko01100//Metabolic pathways;ko01110//Biosynthesis of secondary metabolites;ko00010//Glycolysis / Gluconeogenesis	-	GO:0003824//catalytic activity;GO:0000287//magnesium ion binding;GO:0030976//thiamine pyrophosphate binding;GO:0016831//carboxy-lyase activity	GO:0008152//metabolic process
Solyc02g077290.1	5.33333	15.6667	0.323333	0.933333	1.52937	0.000680248	0.00663081	yes	-	Glutamate receptor 1.2 [Source:UniProtKB/TrEMBL;Acc:G5EKN2]	-	-	GO:0016020//membrane;GO:0016021//integral component of membrane	GO:0005234//extracellular-glutamate-gated ion channel activity;GO:0004970//ionotropic glutamate receptor activity;GO:0005215//transporter activity	GO:0035235//ionotropic glutamate receptor signaling pathway;GO:0006811//ion transport;GO:0006810//transport
Solyc02g077420.2	352.427	53.7933	45.1867	6.84333	-2.72313	1.89897e-44	7.11251e-42	yes	-	-	-	-	-	GO:0016787//hydrolase activity;GO:0004806//triglyceride lipase activity	GO:0006629//lipid metabolic process
Solyc02g077430.2	129.907	35.54	15.7967	4.30667	-1.87498	2.10712e-14	9.20283e-13	yes	-	-	-	-	-	GO:0016787//hydrolase activity;GO:0004806//triglyceride lipase activity	GO:0006629//lipid metabolic process
Solyc02g077570.1	2.66667	17	0.503333	2.95	2.55113	7.50196e-05	0.000935191	yes	-	-	-	-	GO:0016021//integral component of membrane	-	GO:0006952//defense response
Solyc02g078110.1	0	3	0.001	2.04333	10.9967	0.00619171	0.043932	yes	-	-	-	-	-	-	-
Solyc02g078160.2	251	89.3333	41.06	14.2267	-1.52914	2.98419e-17	1.65032e-15	yes	-	-	-	-	-	-	-
Solyc02g078370.1	7.66667	39.6667	1.71333	8.62667	2.332	1.54214e-09	4.13466e-08	yes	-	-	-	-	-	-	-
Solyc02g078380.2	99.3333	270	20.4333	53.6633	1.39301	2.41121e-07	4.74942e-06	yes	-	-	-	-	-	-	-
Solyc02g078480.2	558.333	239.667	61.3	25.9467	-1.24034	5.98386e-16	2.98228e-14	yes	-	-	-	-	-	GO:0030554//adenyl nucleotide binding	-
Solyc02g078600.2	124.333	57.6667	10.61	4.9	-1.11457	3.95944e-07	7.57565e-06	yes	-	-	-	-	GO:0016020//membrane;GO:0016021//integral component of membrane	GO:0022891//substrate-specific transmembrane transporter activity;GO:0022857//transmembrane transporter activity;GO:0005215//transporter activity	GO:0055085//transmembrane transport;GO:0006810//transport
Solyc02g078620.1	31	5.33333	7.80667	1.33667	-2.54607	3.06067e-08	6.85946e-07	yes	-	-	-	-	-	GO:0003677//DNA binding	GO:0006355//regulation of transcription, DNA-templated
Solyc02g078660.2	43.3333	19	2.42	1.05333	-1.20004	0.000152146	0.00176492	yes	-	-	-	-	-	-	-
Solyc02g078890.1	22.6667	2	17.6067	1.55667	-3.49959	2.52021e-10	7.45209e-09	yes	-	-	-	-	-	-	-
Solyc02g079280.2	62	17.6667	10.4533	2.84667	-1.87662	1.9785e-07	3.94743e-06	yes	-	-	-	-	-	GO:0003682//chromatin binding;GO:0003677//DNA binding	-
Solyc02g079460.1	19	8	2.17667	0.893333	-1.28485	0.00220729	0.0183471	yes	-	-	-	-	-	GO:0003824//catalytic activity;GO:0050660//flavin adenine dinucleotide binding;GO:0016491//oxidoreductase activity;GO:0008762//UDP-N-acetylmuramate dehydrogenase activity;GO:0016614//oxidoreductase activity, acting on CH-OH group of donors	GO:0055114//oxidation-reduction process
Solyc02g079530.2	11.3333	30.3333	0.726667	1.92	1.40174	0.00103169	0.00948433	yes	-	-	-	-	-	GO:0016740//transferase activity;GO:0016772//transferase activity, transferring phosphorus-containing groups;GO:0016301//kinase activity;GO:0005524//ATP binding;GO:0004674//protein serine/threonine kinase activity;GO:0004672//protein kinase activity;GO:0000166//nucleotide binding	GO:0016310//phosphorylation;GO:0006468//protein phosphorylation;GO:0048544//recognition of pollen
Solyc02g079570.2	385.333	148.333	22.22	8.61	-1.36777	6.39002e-11	2.03035e-09	yes	-	-	-	-	-	GO:0016740//transferase activity;GO:0016772//transferase activity, transferring phosphorus-containing groups;GO:0016301//kinase activity;GO:0005524//ATP binding;GO:0004674//protein serine/threonine kinase activity;GO:0004672//protein kinase activity;GO:0000166//nucleotide binding	GO:0016310//phosphorylation;GO:0006468//protein phosphorylation;GO:0048544//recognition of pollen
Solyc02g079580.2	7	16.6667	0.95	2.26333	1.25245	0.00373791	0.0286338	yes	-	-	-	-	-	GO:0016772//transferase activity, transferring phosphorus-containing groups;GO:0005524//ATP binding;GO:0004674//protein serine/threonine kinase activity;GO:0004672//protein kinase activity	GO:0006468//protein phosphorylation
Solyc02g079780.1	155	78.3333	32.96	16.2667	-1.0188	1.79695e-07	3.62617e-06	yes	-	BEST Arabidopsis thaliana protein match is: glycine-rich protein (TAIR:AT3G29075.1); Has 19337 Blast hits to 8589 proteins in 488 species: Archae - 26; Bacteria - 641; Metazoa - 7852; Fungi - 2167; Plants - 955; Viruses - 616; Other Eukaryotes - 708 /.../rce: NCBI BLink). [Source:TAIR;Acc:AT1G11440](projected from arabidopsis_thaliana,AT1G11440)	-	-	-	GO:0016301//kinase activity;GO:0004674//protein serine/threonine kinase activity	GO:0046777//protein autophosphorylation;GO:0016310//phosphorylation
Solyc02g079800.1	8.66667	2	18.43	4.21	-2.13016	0.00150138	0.0131844	yes	-	-	-	-	-	-	-
Solyc02g079820.2	0.666667	4.66667	0.0933333	0.693333	2.89308	0.00670756	0.0469719	yes	-	-	-	-	-	-	-
Solyc02g079920.2	22	10.6667	2.35667	1.13	-1.06042	0.00562435	0.040565	yes	-	zinc finger (C2H2 type) family protein [Source:TAIR;Acc:AT1G11490](projected from arabidopsis_thaliana,AT1G11490)	-	-	-	GO:0046872//metal ion binding;GO:0003950//NAD+ ADP-ribosyltransferase activity;GO:0003700//sequence-specific DNA binding transcription factor activity	GO:0006355//regulation of transcription, DNA-templated
Solyc02g079930.2	84.3333	31.6667	14.2033	5.02	-1.50047	4.46795e-05	0.000589999	yes	HSA32	Phosphosulfolactate synthase-related protein [Source:UniProtKB/TrEMBL;Acc:Q4VUC5]	-	-	-	GO:0003824//catalytic activity	GO:0042542//response to hydrogen peroxide;GO:0006457//protein folding;GO:0009644//response to high light intensity;GO:0019295;GO:0010608//posttranscriptional regulation of gene expression;GO:0010286//heat acclimation
Solyc02g080040.2	193.657	65.3333	21.6333	7.16667	-1.59388	3.93835e-15	1.82314e-13	yes	-	-	-	-	-	GO:0016772//transferase activity, transferring phosphorus-containing groups;GO:0005524//ATP binding;GO:0004674//protein serine/threonine kinase activity;GO:0004672//protein kinase activity	GO:0006468//protein phosphorylation
Solyc02g080050.1	15.6667	4.33333	11.6267	3.13667	-1.89013	0.000124521	0.00147421	yes	-	-	-	-	-	-	-
Solyc02g080410.2	128.333	443.667	43.01	142.657	1.7298	7.92896e-15	3.58981e-13	yes	-	HSP20-like chaperones superfamily protein [Source:TAIR;Acc:AT4G21870](projected from arabidopsis_thaliana,AT4G21870)	Folding, sorting and degradation	ko04141//Protein processing in endoplasmic reticulum	GO:0005737//cytoplasm	-	GO:0006950//response to stress;GO:0009644//response to high light intensity;GO:0009408//response to heat;GO:0042542//response to hydrogen peroxide
Solyc02g080640.2	1697	6031.67	170.803	610.163	1.83686	2.31183e-21	1.74233e-19	yes	-	Adenylyl-sulfate reductase [Source:UniProtKB/TrEMBL;Acc:Q672Q8]	-	-	-	GO:0003824//catalytic activity;GO:0016671//oxidoreductase activity, acting on a sulfur group of donors, disulfide as acceptor	GO:0008152//metabolic process;GO:0055114//oxidation-reduction process;GO:0019419//sulfate reduction;GO:0045454//cell redox homeostasis
Solyc02g080790.2	49	22.6667	6.39	2.93333	-1.12327	0.00048217	0.00491516	yes	-	-	-	-	-	-	GO:0008612//peptidyl-lysine modification to hypusine
Solyc02g080830.1	166.333	31.6667	25.2833	4.84667	-2.38312	1.44604e-09	3.89977e-08	yes	-	-	-	-	-	-	-
Solyc02g080890.2	768	301.333	66.7833	26.1133	-1.3547	1.15521e-09	3.18004e-08	yes	-	-	-	-	-	GO:0003700//sequence-specific DNA binding transcription factor activity;GO:0043565//sequence-specific DNA binding	GO:0006355//regulation of transcription, DNA-templated
Solyc02g080920.1	21.3333	3.33333	13.81	2.08667	-2.72644	8.92829e-07	1.60865e-05	yes	-	-	-	-	-	-	-
Solyc02g081330.2	257	110	23.8033	9.87	-1.27004	1.08828e-09	3.01595e-08	yes	-	Phytoene synthase 2, chloroplastic [Source:UniProtKB/Swiss-Prot;Acc:P37273]	Global and overview maps;Global and overview maps;Metabolism of terpenoids and polyketides	ko01100//Metabolic pathways;ko01110//Biosynthesis of secondary metabolites;ko00906//Carotenoid biosynthesis	GO:0009536//plastid;GO:0009507//chloroplast	GO:0016765//transferase activity, transferring alkyl or aryl (other than methyl) groups;GO:0016740//transferase activity;GO:0003824//catalytic activity;GO:0016767//geranylgeranyl-diphosphate geranylgeranyltransferase activity	GO:0009058//biosynthetic process;GO:0008152//metabolic process;GO:0008299//isoprenoid biosynthetic process;GO:0016117//carotenoid biosynthetic process
Solyc02g081450.2	431.333	168	76.57	29.4267	-1.37966	1.19509e-13	4.79588e-12	yes	-	-	-	-	-	-	-
Solyc02g081490.2	4.93	0	0.28	0.001	-8.12928	0.000204005	0.00229749	yes	-	-	-	-	-	GO:0030247//polysaccharide binding	-
Solyc02g081550.2	115.333	24	9.30667	1.83333	-2.3438	6.50314e-12	2.27059e-10	yes	FTSH6	FtsH protease [Source:UniProtKB/TrEMBL;Acc:Q4W5U8]	-	-	GO:0005622//intracellular;GO:0016020//membrane;GO:0016021//integral component of membrane	GO:0017111//nucleoside-triphosphatase activity;GO:0004222//metalloendopeptidase activity;GO:0005524//ATP binding;GO:0000166//nucleotide binding;GO:0008237//metallopeptidase activity;GO:0016887//ATPase activity;GO:0008270//zinc ion binding;GO:0008233//peptidase activity;GO:0004176//ATP-dependent peptidase activity	GO:0030163//protein catabolic process;GO:0006508//proteolysis;GO:0042542//response to hydrogen peroxide;GO:0006457//protein folding;GO:0009644//response to high light intensity;GO:0009408//response to heat;GO:0042981//regulation of apoptotic process;GO:0051301//cell division
Solyc02g081690.1	179.667	1329.33	23.1467	168.287	2.86204	9.43624e-42	2.8798e-39	yes	-	-	-	-	-	GO:0016740//transferase activity;GO:0016758//transferase activity, transferring hexosyl groups;GO:0016757//transferase activity, transferring glycosyl groups	GO:0008152//metabolic process
Solyc02g082140.2	869	347.667	74.75	29.5067	-1.34103	2.58153e-20	1.8078e-18	yes	-	-	-	-	-	-	-
Solyc02g082240.1	15.3333	40.6667	12.9333	32.73	1.33952	4.55901e-06	7.2662e-05	yes	-	-	-	-	-	-	-
Solyc02g082290.2	3.33333	11.6667	0.26	0.846667	1.70328	0.00335484	0.0261696	yes	-	-	-	-	-	GO:0005524//ATP binding;GO:0008270//zinc ion binding	-
Solyc02g082420.2	96.3333	257.333	20.3433	51.2533	1.33309	8.26361e-06	0.000125169	yes	-	-	-	-	-	GO:0046872//metal ion binding;GO:0008270//zinc ion binding;GO:0005515//protein binding	-
Solyc02g082450.2	7.33333	114.333	1.26333	17.2633	3.7724	3.80479e-09	9.76552e-08	yes	-	-	-	-	GO:0016021//integral component of membrane	-	GO:0055085//transmembrane transport
Solyc02g082930.2	221.667	86	38.49	13.4333	-1.51867	0.00718116	0.0495861	yes	CHI17	Acidic 27 kDa endochitinase [Source:UniProtKB/Swiss-Prot;Acc:Q05540]	-	-	GO:0005576//extracellular region;GO:0005615//extracellular space	GO:0016787//hydrolase activity;GO:0004568//chitinase activity;GO:0016798//hydrolase activity, acting on glycosyl bonds	GO:0006952//defense response;GO:0008152//metabolic process;GO:0009607//response to biotic stimulus;GO:0006032//chitin catabolic process;GO:0016998//cell wall macromolecule catabolic process;GO:0000272//polysaccharide catabolic process;GO:0005975//carbohydrate metabolic process
Solyc02g083030.1	3	0	0.773333	0.001	-9.59495	0.00529264	0.0384919	yes	-	-	-	-	-	-	-
Solyc02g083040.1	12.6667	4.66667	3.39333	1.24667	-1.44463	0.00465701	0.0345191	yes	-	-	-	-	-	-	-
Solyc02g083360.1	90	32	107.357	35.7233	-1.58747	5.42301e-08	1.17285e-06	yes	-	unknown protein; FUNCTIONS IN: molecular_function unknown; INVOLVED IN: biological_process unknown; LOCATED IN: plasma membrane; EXPRESSED IN: cultured cell; BEST Arabidopsis thaliana protein match is: unknown protein (TAIR:AT4G08330.1); Has 135 Bla /.../s to 135 proteins in 32 species: Archae - 5; Bacteria - 29; Metazoa - 0; Fungi - 0; Plants - 91; Viruses - 0; Other Eukaryotes - 10 (source: NCB…	-	-	GO:0005886//plasma membrane	GO:0033743//peptide-methionine (R)-S-oxide reductase activity;GO:0003674//molecular_function	GO:0055114//oxidation-reduction process;GO:0008150//biological_process
Solyc02g083820.1	572.667	202.667	50.53	17.7933	-1.5058	5.0096e-19	3.10369e-17	yes	-	-	-	-	-	GO:0005515//protein binding;GO:0005488//binding	-
Solyc02g083850.2	59.6667	119.333	5.27667	10.5833	1.0041	5.50903e-06	8.63011e-05	yes	-	-	Environmental adaptation	ko04626//Plant-pathogen interaction	-	GO:0016772//transferase activity, transferring phosphorus-containing groups;GO:0005524//ATP binding;GO:0004674//protein serine/threonine kinase activity;GO:0004672//protein kinase activity;GO:0000166//nucleotide binding;GO:0005509//calcium ion binding	GO:0006468//protein phosphorylation
Solyc02g083860.2	72.3333	26	9.95333	3.50667	-1.50508	3.42471e-06	5.566e-05	yes	F3H	Flavanone 3 beta-hydroxylase [Source:UniProtKB/TrEMBL;Acc:G3CKB9]	Global and overview maps;Global and overview maps;Biosynthesis of other secondary metabolites	ko01100//Metabolic pathways;ko01110//Biosynthesis of secondary metabolites;ko00941//Flavonoid biosynthesis	-	GO:0016706//oxidoreductase activity, acting on paired donors, with incorporation or reduction of molecular oxygen, 2-oxoglutarate as one donor, and incorporation of one atom each of oxygen into both donors;GO:0016491//oxidoreductase activity;GO:0045486//naringenin 3-dioxygenase activity;GO:0031418//L-ascorbic acid binding;GO:0051213//dioxygenase activity;GO:0046872//metal ion binding;GO:0000166//…	GO:0055114//oxidation-reduction process;GO:0010224//response to UV-B;GO:0009813//flavonoid biosynthetic process;GO:0009718//anthocyanin-containing compound biosynthetic process;GO:0009744//response to sucrose
Solyc02g084240.2	238.333	778	47.7933	150.45	1.6544	1.77241e-17	9.9577e-16	yes	HIS1-3	H1 histone-like protein [Source:UniProtKB/TrEMBL;Acc:Q43511]	-	-	GO:0000786//nucleosome;GO:0005634//nucleus;GO:0005694//chromosome	GO:0003677//DNA binding;GO:0031492//nucleosomal DNA binding	GO:0006334//nucleosome assembly
Solyc02g084400.2	36	17.6667	3.01	1.45	-1.05371	0.0013168	0.0117175	yes	-	-	-	-	-	GO:0016772//transferase activity, transferring phosphorus-containing groups	-
Solyc02g084640.2	60.3667	27.03	5.79667	2.55	-1.18473	0.000340222	0.00360957	yes	ALDH3F1	aldehyde dehydrogenase 3F1 [Source:TAIR;Acc:AT4G36250](projected from arabidopsis_thaliana,AT4G36250)	Global and overview maps;Global and overview maps;Carbohydrate metabolism;Carbohydrate metabolism;Carbohydrate metabolism;Amino acid metabolism;Lipid metabolism;Amino acid metabolism;Lipid metabolism;Metabolism of other amino acids;Carbohydrate metabolism;Carbohydrate metabolism;Amino acid metabolism;Amino acid metabolism;Amino acid metabolism;Metabolism of terpenoids and polyketides	ko01100//Metabolic pathways;ko01110//Biosynthesis of secondary metabolites;ko00010//Glycolysis / Gluconeogenesis;ko00040//Pentose and glucuronate interconversions;ko00620//Pyruvate metabolism;ko00330//Arginine and proline metabolism;ko00561//Glycerolipid metabolism;ko00280//Valine, leucine and isoleucine degradation;ko00071//Fatty acid metabolism;ko00410//beta-Alanine metabolism;ko00053//Ascorbat…	GO:0016020//membrane;GO:0005783//endoplasmic reticulum	GO:0016491//oxidoreductase activity;GO:0016620//oxidoreductase activity, acting on the aldehyde or oxo group of donors, NAD or NADP as acceptor;GO:0004030//aldehyde dehydrogenase [NAD(P)+] activity;GO:0004029//aldehyde dehydrogenase (NAD) activity	GO:0008152//metabolic process;GO:0055114//oxidation-reduction process;GO:0006081//cellular aldehyde metabolic process;GO:0042631//cellular response to water deprivation;GO:0009612//response to mechanical stimulus;GO:0019722//calcium-mediated signaling
Solyc02g084740.2	531	245.333	54.3767	24.6067	-1.14394	3.25254e-11	1.05793e-09	yes	ROT3	Cytochrome P450 superfamily protein [Source:TAIR;Acc:AT4G36380](projected from arabidopsis_thaliana,AT4G36380)	Global and overview maps;Global and overview maps;Metabolism of terpenoids and polyketides	ko01100//Metabolic pathways;ko01110//Biosynthesis of secondary metabolites;ko00905//Brassinosteroid biosynthesis	GO:0005789//endoplasmic reticulum membrane;GO:0016020//membrane;GO:0016021//integral component of membrane;GO:0005783//endoplasmic reticulum	GO:0046872//metal ion binding;GO:0020037//heme binding;GO:0016705//oxidoreductase activity, acting on paired donors, with incorporation or reduction of molecular oxygen;GO:0009055//electron carrier activity;GO:0004497//monooxygenase activity;GO:0016491//oxidoreductase activity;GO:0005506//iron ion binding;GO:0016709//oxidoreductase activity, acting on paired donors, with incorporation or reductio…	GO:0055114//oxidation-reduction process;GO:0006694//steroid biosynthetic process;GO:0048441//petal development;GO:0042814//monopolar cell growth;GO:0009965//leaf morphogenesis;GO:0016132//brassinosteroid biosynthetic process;GO:0048443//stamen development;GO:0006629//lipid metabolic process;GO:0048366//leaf development
Solyc02g084800.2	758.667	1934.54	150.787	370.177	1.29571	1.20641e-10	3.70464e-09	yes	-	-	-	-	-	GO:0046872//metal ion binding;GO:0020037//heme binding;GO:0016491//oxidoreductase activity;GO:0004601//peroxidase activity	GO:0055114//oxidation-reduction process;GO:0006979//response to oxidative stress
Solyc02g084860.1	168	88.6667	144.903	72.35	-1.00203	4.38679e-06	7.02341e-05	yes	-	-	-	-	-	GO:0003700//sequence-specific DNA binding transcription factor activity;GO:0043565//sequence-specific DNA binding	GO:0006355//regulation of transcription, DNA-templated
Solyc02g084870.2	184.333	90.6667	18.54	8.82	-1.07179	1.82219e-07	3.67411e-06	yes	-	Mitogen-activated protein kinase 8 [Source:UniProtKB/TrEMBL;Acc:D9IV43]	-	-	-	GO:0016740//transferase activity;GO:0016772//transferase activity, transferring phosphorus-containing groups;GO:0016301//kinase activity;GO:0005524//ATP binding;GO:0004674//protein serine/threonine kinase activity;GO:0004672//protein kinase activity;GO:0000166//nucleotide binding;GO:0004707//MAP kinase activity	GO:0000165//MAPK cascade;GO:0016310//phosphorylation;GO:0006468//protein phosphorylation
Solyc02g084890.1	560.333	132	36.9033	8.63333	-2.09576	8.41535e-35	1.60021e-32	yes	ZAR1	HOPZ-ACTIVATED RESISTANCE 1 [Source:TAIR;Acc:AT3G50950](projected from arabidopsis_thaliana,AT3G50950)	-	-	-	GO:0043531//ADP binding;GO:0000166//nucleotide binding;GO:0005524//ATP binding	GO:0006952//defense response
Solyc02g084900.2	470	206	44.8033	19.3633	-1.21028	1.24759e-14	5.56684e-13	yes	-	-	-	-	-	GO:0017111//nucleoside-triphosphatase activity;GO:0005524//ATP binding;GO:0000166//nucleotide binding	-
Solyc02g084980.2	233.667	93	30.6167	11.92	-1.36093	2.24167e-09	5.914e-08	yes	SLGOLS2	Galactinol synthase [Source:UniProtKB/TrEMBL;Acc:C7G304]	-	-	GO:0005737//cytoplasm	GO:0016740//transferase activity;GO:0046872//metal ion binding;GO:0047216//inositol 3-alpha-galactosyltransferase activity;GO:0016757//transferase activity, transferring glycosyl groups	GO:0006012//galactose metabolic process;GO:0005975//carbohydrate metabolic process
Solyc02g085010.1	178.667	92	236.31	115.303	-1.03525	1.18262e-05	0.000172658	yes	-	-	-	-	-	-	-
Solyc02g085020.2	4.03333	0	0.376667	0.001	-8.55714	0.000889343	0.00836869	yes	DFR	Dihydroflavonol-4-reductase [Source:UniProtKB/Swiss-Prot;Acc:P51107]	Global and overview maps;Global and overview maps;Biosynthesis of other secondary metabolites	ko01100//Metabolic pathways;ko01110//Biosynthesis of secondary metabolites;ko00941//Flavonoid biosynthesis	GO:0042406//extrinsic component of endoplasmic reticulum membrane	GO:0000166//nucleotide binding;GO:0003824//catalytic activity;GO:0016491//oxidoreductase activity;GO:0045552//dihydrokaempferol 4-reductase activity;GO:0050662//coenzyme binding;GO:0005515//protein binding	GO:0055114//oxidation-reduction process;GO:0010224//response to UV-B;GO:0009813//flavonoid biosynthetic process;GO:0009718//anthocyanin-containing compound biosynthetic process;GO:0009744//response to sucrose;GO:0044237//cellular metabolic process
Solyc02g085220.2	7.66667	19.6667	0.383333	0.963333	1.32944	0.00515345	0.0376125	yes	-	-	-	-	-	-	GO:0006886//intracellular protein transport;GO:0016192//vesicle-mediated transport
Solyc02g085310.2	39.6667	84	13.43	27.8167	1.05049	3.14178e-05	0.000426027	yes	-	-	-	-	-	-	-
Solyc02g085500.2	15.6667	3.69333	2.58	0.593333	-2.12046	2.02863e-05	0.000284769	yes	-	-	-	-	-	-	-
Solyc02g085630.2	47.3333	20.6667	11.9067	5.05333	-1.23646	9.63027e-05	0.00116926	yes	-	-	-	-	GO:0005634//nucleus	GO:0003700//sequence-specific DNA binding transcription factor activity;GO:0043565//sequence-specific DNA binding;GO:0003677//DNA binding;GO:0000976//transcription regulatory region sequence-specific DNA binding	GO:0006355//regulation of transcription, DNA-templated
Solyc02g085660.1	18.3333	203	2.34333	25.2233	3.42812	9.58614e-21	6.88865e-19	yes	-	-	Biosynthesis of other secondary metabolites	ko00940//Phenylpropanoid biosynthesis	-	GO:0016740//transferase activity;GO:0016758//transferase activity, transferring hexosyl groups;GO:0016757//transferase activity, transferring glycosyl groups	GO:0008152//metabolic process
Solyc02g085700.1	174	84	32.3933	15.2467	-1.0872	2.52211e-09	6.60451e-08	yes	-	Geranylgeranyl pyrophosphate synthetase-like protein [Source:UniProtKB/TrEMBL;Acc:Q0H8U3]	Global and overview maps;Global and overview maps;Metabolism of terpenoids and polyketides	ko01100//Metabolic pathways;ko01110//Biosynthesis of secondary metabolites;ko00900//Terpenoid backbone biosynthesis	-	GO:0016740//transferase activity	GO:0008299//isoprenoid biosynthetic process
Solyc02g085830.2	78	30.3333	24.39	9.36	-1.38171	1.9217e-06	3.29205e-05	yes	-	-	-	-	-	-	-
Solyc02g085910.2	12.6667	154	2.36667	27.57	3.54217	1.43271e-40	4.11822e-38	yes	-	-	-	-	-	-	-
Solyc02g086210.2	50.6667	18.6667	4.11333	1.51333	-1.44258	7.67178e-06	0.000116706	yes	-	-	-	-	-	GO:0016772//transferase activity, transferring phosphorus-containing groups;GO:0005524//ATP binding;GO:0004674//protein serine/threonine kinase activity;GO:0004672//protein kinase activity;GO:0000166//nucleotide binding;GO:0030247//polysaccharide binding	GO:0006468//protein phosphorylation
Solyc02g086300.2	672	168.667	75.2233	18.98	-1.9867	4.14122e-16	2.1064e-14	yes	-	-	-	-	-	GO:0016787//hydrolase activity	GO:0006541//glutamine metabolic process
Solyc02g086530.2	47.6667	5	3.21	0.33	-3.28204	9.30626e-12	3.19959e-10	yes	-	-	Carbohydrate metabolism	ko00052//Galactose metabolism	-	GO:0003824//catalytic activity	GO:0008152//metabolic process
Solyc02g086570.1	8	18	0.633333	1.40333	1.14782	0.00516238	0.0376554	yes	-	-	-	-	-	GO:0005515//protein binding	-
Solyc02g086760.1	40.6667	15	15.69	5.47333	-1.51935	7.06698e-05	0.00088949	yes	-	-	-	-	-	-	-
Solyc02g086770.2	74.3333	36.6667	9.77	4.72667	-1.04754	7.31582e-06	0.000111703	yes	-	NAD(P)-binding Rossmann-fold superfamily protein [Source:TAIR;Acc:AT5G14700](projected from arabidopsis_thaliana,AT5G14700)	-	-	GO:0005575//cellular_component	GO:0016491//oxidoreductase activity;GO:0016616//oxidoreductase activity, acting on the CH-OH group of donors, NAD or NADP as acceptor;GO:0003854//3-beta-hydroxy-delta5-steroid dehydrogenase activity;GO:0050662//coenzyme binding;GO:0003824//catalytic activity	GO:0055114//oxidation-reduction process;GO:0006694//steroid biosynthetic process;GO:0044237//cellular metabolic process
Solyc02g086990.2	50.14	22.3333	4.98667	2.17667	-1.19596	0.000114971	0.00137565	yes	ATCNGC17	cyclic nucleotide-gated channel 17 [Source:TAIR;Acc:AT4G30360](projected from arabidopsis_thaliana,AT4G30360)	Environmental adaptation	ko04626//Plant-pathogen interaction	GO:0016020//membrane;GO:0016021//integral component of membrane;GO:0005886//plasma membrane	GO:0005249//voltage-gated potassium channel activity;GO:0005216//ion channel activity;GO:0030552//cAMP binding;GO:0030553//cGMP binding;GO:0005516//calmodulin binding;GO:0000166//nucleotide binding	GO:0055085//transmembrane transport;GO:0006811//ion transport;GO:0006810//transport;GO:0006813//potassium ion transport
Solyc02g087070.2	81	376.667	6.91333	31.2233	2.17517	1.26018e-33	2.27385e-31	yes	-	Alpha-DOX1 [Source:UniProtKB/TrEMBL;Acc:Q69F00]	Lipid metabolism	ko00592//alpha-Linolenic acid metabolism	-	GO:0020037//heme binding;GO:0004601//peroxidase activity	GO:0055114//oxidation-reduction process;GO:0006979//response to oxidative stress
Solyc02g087210.2	1156.18	493.597	203.65	84.79	-1.26413	4.84883e-06	7.68846e-05	yes	PMZ	Stress-associated protein 11 [Source:UniProtKB/TrEMBL;Acc:C4NAL0]	-	-	-	GO:0046872//metal ion binding;GO:0008270//zinc ion binding	GO:0006612//protein targeting to membrane;GO:0009867//jasmonic acid mediated signaling pathway;GO:0009753//response to jasmonic acid;GO:0042538//hyperosmotic salinity response;GO:0009863//salicylic acid mediated signaling pathway;GO:0009738//abscisic acid-activated signaling pathway;GO:0009611//response to wounding;GO:0010583//response to cyclopentenone;GO:0009407//toxin catabolic process;GO:0009…
Solyc02g087350.1	1056.33	426	191.063	76.03	-1.32941	5.18819e-12	1.83479e-10	yes	GATL10	galacturonosyltransferase-like 10 [Source:TAIR;Acc:AT3G28340](projected from arabidopsis_thaliana,AT3G28340)	-	-	GO:0000139//Golgi membrane;GO:0016020//membrane;GO:0005794//Golgi apparatus;GO:0016021//integral component of membrane	GO:0016757//transferase activity, transferring glycosyl groups;GO:0047262//polygalacturonate 4-alpha-galacturonosyltransferase activity;GO:0016740//transferase activity	GO:0045489//pectin biosynthetic process;GO:0035556//intracellular signal transduction;GO:0030968//endoplasmic reticulum unfolded protein response;GO:0009738//abscisic acid-activated signaling pathway
Solyc02g087450.2	57.3333	22	4.90333	1.88667	-1.37792	1.37086e-05	0.000197827	yes	-	-	-	-	-	-	-
Solyc02g087530.1	161.83	42.8833	23.3367	6.07	-1.94283	1.83836e-18	1.08201e-16	yes	-	-	-	-	-	GO:0017111//nucleoside-triphosphatase activity;GO:0005524//ATP binding;GO:0000166//nucleotide binding	-
Solyc02g087540.1	408.17	105.783	51.7	13.2167	-1.96781	4.34064e-19	2.70279e-17	yes	-	-	-	-	-	GO:0017111//nucleoside-triphosphatase activity;GO:0005524//ATP binding;GO:0000166//nucleotide binding	-
Solyc02g087850.1	367.667	182	56.1567	27.2467	-1.04338	1.85901e-11	6.22692e-10	yes	-	-	-	-	-	GO:0009055//electron carrier activity;GO:0015035//protein disulfide oxidoreductase activity	GO:0045454//cell redox homeostasis
Solyc02g088090.1	209.667	77	113.217	39.92	-1.5039	1.76126e-10	5.31605e-09	yes	-	-	Environmental adaptation;Signal transduction	ko04626//Plant-pathogen interaction;ko04070//Phosphatidylinositol signaling system	-	GO:0005509//calcium ion binding	-
Solyc02g088100.2	219.667	63.3333	35.6433	10.22	-1.80224	1.13058e-10	3.48477e-09	yes	ATEXPA5	Expansin [Source:UniProtKB/TrEMBL;Acc:Q9ZP31]	-	-	GO:0016020//membrane;GO:0005576//extracellular region;GO:0005618//cell wall	-	GO:0009664//plant-type cell wall organization
Solyc02g088240.2	271.293	112.43	37.9467	15.5567	-1.28644	2.45733e-14	1.0657e-12	yes	-	-	-	-	GO:0016021//integral component of membrane	-	-
Solyc02g088250.2	101.373	36.57	11.6933	4.26333	-1.45563	1.63357e-06	2.82786e-05	yes	-	-	-	-	-	-	-
Solyc02g088560.2	135.667	43.6667	9.46667	2.93667	-1.68868	5.75509e-10	1.64279e-08	yes	DND1	Cyclic nucleotide-regulated ion channel family protein [Source:TAIR;Acc:AT5G15410](projected from arabidopsis_thaliana,AT5G15410)	Environmental adaptation	ko04626//Plant-pathogen interaction	GO:0005886//plasma membrane;GO:0016020//membrane;GO:0016021//integral component of membrane	GO:0005262//calcium channel activity;GO:0005221//intracellular cyclic nucleotide activated cation channel activity;GO:0030552//cAMP binding;GO:0030553//cGMP binding;GO:0005222//intracellular cAMP activated cation channel activity;GO:0005242//inward rectifier potassium channel activity;GO:0005516//calmodulin binding;GO:0000166//nucleotide binding	GO:0070588//calcium ion transmembrane transport;GO:0009626//plant-type hypersensitive response;GO:0007263//nitric oxide mediated signal transduction;GO:0006952//defense response;GO:0006810//transport;GO:0006811//ion transport
Solyc02g088630.2	972.667	199.333	74.5667	15.23	-2.29161	1.90966e-41	5.61984e-39	yes	-	-	Global and overview maps;Carbohydrate metabolism;Carbohydrate metabolism	ko01110//Biosynthesis of secondary metabolites;ko00500//Starch and sucrose metabolism;ko00520//Amino sugar and nucleotide sugar metabolism	-	GO:0016757//transferase activity, transferring glycosyl groups	-
Solyc02g088690.2	2357.38	1183.44	342.653	170.913	-1.00348	1.28779e-08	3.06392e-07	yes	-	-	-	-	-	GO:0051287//NAD binding;GO:0016616//oxidoreductase activity, acting on the CH-OH group of donors, NAD or NADP as acceptor;GO:0003979//UDP-glucose 6-dehydrogenase activity	GO:0055114//oxidation-reduction process;GO:0000271//polysaccharide biosynthetic process
Solyc02g089140.2	0.666667	20.6667	0.513333	16.0533	4.96683	9.01239e-11	2.82008e-09	yes	-	B12D protein [Source:TAIR;Acc:AT3G29970](projected from arabidopsis_thaliana,AT3G29970)	-	-	-	GO:0003674//molecular_function	-
Solyc02g089190.1	67.3333	4.33333	23.4	1.41667	-4.04594	4.65679e-15	2.13573e-13	yes	ATMYB121	myb domain protein 121 [Source:TAIR;Acc:AT3G30210](projected from arabidopsis_thaliana,AT3G30210)	-	-	-	GO:0003682//chromatin binding;GO:0003677//DNA binding;GO:0003700//sequence-specific DNA binding transcription factor activity	GO:0006355//regulation of transcription, DNA-templated
Solyc02g089300.2	35	16	10.2367	4.54333	-1.17192	0.000713954	0.00691844	yes	-	-	-	-	-	-	-
Solyc02g089470.1	32	13.3333	72.3267	29.4467	-1.29642	0.000286992	0.00310615	yes	-	-	-	-	-	-	-
Solyc02g089610.1	2119.67	375.333	392.747	67.8833	-2.53247	4.30205e-48	1.96938e-45	yes	-	S-adenosylmethionine decarboxylase proenzyme [Source:UniProtKB/TrEMBL;Acc:B0F6U7]	Global and overview maps;Amino acid metabolism;Amino acid metabolism	ko01100//Metabolic pathways;ko00270//Cysteine and methionine metabolism;ko00330//Arginine and proline metabolism	-	GO:0016831//carboxy-lyase activity;GO:0016829//lyase activity;GO:0004014//adenosylmethionine decarboxylase activity	GO:0008295//spermidine biosynthetic process;GO:0006597//spermine biosynthetic process;GO:0006596//polyamine biosynthetic process;GO:0006557//S-adenosylmethioninamine biosynthetic process
Solyc02g089620.2	2655	707.667	250.73	66.21	-1.92101	2.16171e-36	4.64673e-34	yes	-	Proline dehydrogenase [Source:UniProtKB/TrEMBL;Acc:Q5EF75]	Global and overview maps;Global and overview maps;Amino acid metabolism	ko01100//Metabolic pathways;ko01110//Biosynthesis of secondary metabolites;ko00330//Arginine and proline metabolism	-	GO:0004657//proline dehydrogenase activity	GO:0055114//oxidation-reduction process;GO:0006562//proline catabolic process;GO:0006537//glutamate biosynthetic process
Solyc02g089630.2	106.333	7	9.46333	0.623333	-3.92427	4.91307e-26	5.42192e-24	yes	-	-	Global and overview maps;Global and overview maps;Amino acid metabolism	ko01100//Metabolic pathways;ko01110//Biosynthesis of secondary metabolites;ko00330//Arginine and proline metabolism	-	GO:0004657//proline dehydrogenase activity	GO:0055114//oxidation-reduction process;GO:0006562//proline catabolic process;GO:0006537//glutamate biosynthetic process
Solyc02g089640.2	2853.67	517.667	187.91	34.01	-2.46601	4.67149e-36	9.46552e-34	yes	ATCSLC04	Cellulose-synthase-like C4 [Source:TAIR;Acc:AT3G28180](projected from arabidopsis_thaliana,AT3G28180)	-	-	GO:0000139//Golgi membrane;GO:0005768//endosome;GO:0005802//trans-Golgi network;GO:0005886//plasma membrane;GO:0016020//membrane;GO:0005794//Golgi apparatus;GO:0016021//integral component of membrane	GO:0016757//transferase activity, transferring glycosyl groups;GO:0016740//transferase activity;GO:0005515//protein binding	-
Solyc02g089680.2	683.333	338	68.91	33.7067	-1.03168	1.01976e-11	3.49633e-10	yes	-	-	-	-	-	-	-
Solyc02g089720.1	1073.33	485.333	85.2933	38.2033	-1.15873	4.16309e-11	1.34349e-09	yes	-	-	-	-	-	GO:0052862//glucan endo-1,4-beta-glucanase activity, C-3 substituted reducing group;GO:0052861//glucan endo-1,3-beta-glucanase activity, C-3 substituted reducing group	GO:0016998//cell wall macromolecule catabolic process
Solyc02g089900.1	805.667	219.667	72.7033	19.67	-1.88602	1.23807e-27	1.52264e-25	yes	-	protein kinase family protein / peptidoglycan-binding LysM domain-containing protein [Source:TAIR;Acc:AT2G23770](projected from arabidopsis_thaliana,AT2G23770)	-	-	GO:0016020//membrane;GO:0005886//plasma membrane;GO:0016021//integral component of membrane	GO:0016772//transferase activity, transferring phosphorus-containing groups;GO:0005524//ATP binding;GO:0004672//protein kinase activity;GO:0008061//chitin binding;GO:0000166//nucleotide binding;GO:0016301//kinase activity;GO:0016740//transferase activity;GO:0005515//protein binding	GO:0006468//protein phosphorylation;GO:0016998//cell wall macromolecule catabolic process;GO:0006952//defense response;GO:0045087//innate immune response;GO:0016310//phosphorylation
Solyc02g089920.1	22	6.33333	2.06667	0.593333	-1.80039	0.000119653	0.00142408	yes	-	-	-	-	-	GO:0016772//transferase activity, transferring phosphorus-containing groups;GO:0005524//ATP binding;GO:0004672//protein kinase activity	GO:0006468//protein phosphorylation;GO:0016998//cell wall macromolecule catabolic process
Solyc02g090120.1	5	277.667	3.07333	159.84	5.70068	6.6512e-87	2.05522e-83	yes	-	-	-	-	-	-	-
Solyc02g090220.2	31	12	7.27667	2.79333	-1.38129	0.00024943	0.0027404	yes	-	-	-	-	-	GO:0003677//DNA binding	GO:0006355//regulation of transcription, DNA-templated
Solyc02g090360.2	2661.67	633.667	237.993	56.1567	-2.08339	4.2134e-43	1.4466e-40	yes	-	-	-	-	-	GO:0016491//oxidoreductase activity;GO:0005507//copper ion binding	GO:0055114//oxidation-reduction process
Solyc02g090380.2	469.333	174.667	26.9	9.93667	-1.43677	3.04469e-11	9.94249e-10	yes	-	-	-	-	-	GO:0043531//ADP binding;GO:0017111//nucleoside-triphosphatase activity;GO:0005524//ATP binding;GO:0000166//nucleotide binding	GO:0006952//defense response
Solyc02g090390.2	436.333	1523.33	46.1167	157.03	1.76768	6.04161e-30	8.6868e-28	yes	-	-	Signal transduction	ko04075//Plant hormone signal transduction	-	GO:0016772//transferase activity, transferring phosphorus-containing groups;GO:0005524//ATP binding;GO:0004674//protein serine/threonine kinase activity;GO:0004672//protein kinase activity;GO:0000166//nucleotide binding	GO:0006468//protein phosphorylation
Solyc02g090450.2	235.417	1337.02	35.6433	201.94	2.50222	4.4419e-38	1.06606e-35	yes	-	-	Global and overview maps;Global and overview maps;Biosynthesis of other secondary metabolites;Amino acid metabolism	ko01100//Metabolic pathways;ko01110//Biosynthesis of secondary metabolites;ko00940//Phenylpropanoid biosynthesis;ko00360//Phenylalanine metabolism	-	GO:0046872//metal ion binding;GO:0020037//heme binding;GO:0016491//oxidoreductase activity;GO:0004601//peroxidase activity	GO:0055114//oxidation-reduction process;GO:0006979//response to oxidative stress
Solyc02g090470.2	118.917	1398.31	20.7567	240.567	3.53479	1.28292e-106	1.05713e-102	yes	-	-	Global and overview maps;Global and overview maps;Biosynthesis of other secondary metabolites;Amino acid metabolism	ko01100//Metabolic pathways;ko01110//Biosynthesis of secondary metabolites;ko00940//Phenylpropanoid biosynthesis;ko00360//Phenylalanine metabolism	-	GO:0046872//metal ion binding;GO:0020037//heme binding;GO:0016491//oxidoreductase activity;GO:0004601//peroxidase activity	GO:0055114//oxidation-reduction process;GO:0006979//response to oxidative stress
Solyc02g090490.2	387.667	96.3333	44.7567	11.0933	-2.01241	8.49453e-21	6.12201e-19	yes	-	-	-	-	-	GO:0016787//hydrolase activity	GO:0008152//metabolic process;GO:0006629//lipid metabolic process
Solyc02g090560.2	117	53.3333	6.71333	3.09667	-1.11631	4.78536e-05	0.000627556	yes	-	-	-	-	GO:0016020//membrane;GO:0016021//integral component of membrane	GO:0019829//cation-transporting ATPase activity;GO:0000166//nucleotide binding	GO:0006812//cation transport
Solyc02g090600.1	7.33333	27.3333	4.18333	15.2133	1.86261	7.74811e-05	0.000961995	yes	-	-	-	-	-	-	-
Solyc02g090720.2	31.6667	11	21.91	7.26667	-1.59222	9.37346e-06	0.000139586	yes	-	-	-	-	-	-	-
Solyc02g090770.1	46	2.33333	19.73	0.993333	-4.31197	6.69636e-20	4.53518e-18	yes	-	-	-	-	GO:0005634//nucleus	GO:0003700//sequence-specific DNA binding transcription factor activity;GO:0003677//DNA binding	GO:0006355//regulation of transcription, DNA-templated;GO:0006351//transcription, DNA-templated
Solyc02g090810.2	11.3333	26	5.34667	11.6433	1.12279	0.00145238	0.0127813	yes	-	-	Environmental adaptation	ko04626//Plant-pathogen interaction	-	GO:0005509//calcium ion binding	-
Solyc02g090970.1	168.333	19.6667	31.0567	3.61333	-3.1035	2.8871e-21	2.15617e-19	yes	-	-	-	-	-	GO:0016772//transferase activity, transferring phosphorus-containing groups;GO:0005524//ATP binding;GO:0004674//protein serine/threonine kinase activity;GO:0004672//protein kinase activity;GO:0000166//nucleotide binding	GO:0006468//protein phosphorylation
Solyc02g091140.2	263.667	100.333	33.07	12.2167	-1.43667	3.82427e-13	1.47482e-11	yes	-	-	-	-	-	GO:0008168//methyltransferase activity	GO:0032259//methylation
Solyc02g091180.1	298.667	102.667	188.883	62.9567	-1.58506	3.06779e-15	1.44449e-13	yes	-	-	-	-	-	-	-
Solyc02g091250.1	17.6667	4.33333	19.6133	4.45667	-2.1378	0.000266074	0.00290007	yes	-	-	-	-	-	-	-
Solyc02g091260.1	1.66667	12	1.51667	9.9	2.70652	2.38304e-05	0.000330577	yes	-	-	-	-	-	-	-
Solyc02g091430.2	56	170.667	6.51333	19.26	1.56414	6.77542e-13	2.55707e-11	yes	-	-	Transport and catabolism	ko04140//Regulation of autophagy	-	GO:0005515//protein binding;GO:0005488//binding	-
Solyc02g091500.1	441.667	108	319.66	74.7367	-2.09665	1.47876e-30	2.21545e-28	yes	-	-	Environmental adaptation	ko04626//Plant-pathogen interaction	-	GO:0005509//calcium ion binding	-
Solyc02g091730.1	78	32.6667	14.6633	6.11333	-1.26218	2.39219e-06	4.03102e-05	yes	-	-	-	-	-	-	-
Solyc02g091740.2	76	34	34.23	14.66	-1.22338	5.52584e-06	8.65097e-05	yes	-	-	-	-	-	-	-
Solyc02g091810.1	16.3333	3.33333	3.48333	0.716667	-2.28109	3.7132e-05	0.000496701	yes	-	-	-	-	-	GO:0046983//protein dimerization activity	-
Solyc02g091820.1	46.3333	0.666667	9.69333	0.14	-6.11349	3.15463e-25	3.20916e-23	yes	-	-	-	-	-	GO:0046983//protein dimerization activity	-
Solyc02g091990.2	370.333	60.3333	45.9667	7.42333	-2.63045	8.5113e-37	1.89549e-34	yes	ACS3	1-aminocyclopropane-1-carboxylate synthase 3 [Source:UniProtKB/Swiss-Prot;Acc:Q42881]	Global and overview maps;Global and overview maps;Amino acid metabolism	ko01100//Metabolic pathways;ko01110//Biosynthesis of secondary metabolites;ko00270//Cysteine and methionine metabolism	-	GO:0003824//catalytic activity;GO:0030170//pyridoxal phosphate binding;GO:0016847//1-aminocyclopropane-1-carboxylate synthase activity;GO:0016829//lyase activity	GO:0009058//biosynthetic process;GO:0009693//ethylene biosynthetic process;GO:0009835//fruit ripening;GO:0042218
Solyc02g092090.1	104.333	287	41.35	110.95	1.42395	9.36123e-13	3.47984e-11	yes	-	-	-	-	-	GO:0003700//sequence-specific DNA binding transcription factor activity;GO:0043565//sequence-specific DNA binding	GO:0006355//regulation of transcription, DNA-templated
Solyc02g092150.2	107.667	38	10.5933	3.68667	-1.52277	6.6411e-11	2.10742e-09	yes	ACR1	ACT domain repeat 1 [Source:TAIR;Acc:AT5G65890](projected from arabidopsis_thaliana,AT5G65890)	-	-	GO:0005634//nucleus	GO:0016597//amino acid binding;GO:0016740//transferase activity	GO:0008152//metabolic process
Solyc02g092250.2	247.333	97.6667	25.0667	9.82667	-1.351	2.8925e-14	1.25005e-12	yes	-	-	-	-	-	GO:0046872//metal ion binding;GO:0020037//heme binding;GO:0016705//oxidoreductase activity, acting on paired donors, with incorporation or reduction of molecular oxygen;GO:0009055//electron carrier activity;GO:0004497//monooxygenase activity;GO:0016491//oxidoreductase activity;GO:0005506//iron ion binding	GO:0055114//oxidation-reduction process
Solyc02g092290.2	59.6667	134	5.07667	11.27	1.15053	4.20136e-09	1.06959e-07	yes	-	-	-	-	-	GO:0005515//protein binding	-
Solyc02g092370.1	528.667	239.667	62.9833	28.39	-1.14959	8.52502e-12	2.94739e-10	yes	SHR	GRAS family transcription factor [Source:TAIR;Acc:AT4G37650](projected from arabidopsis_thaliana,AT4G37650)	-	-	GO:0005634//nucleus;GO:0005737//cytoplasm	GO:0003700//sequence-specific DNA binding transcription factor activity;GO:0043565//sequence-specific DNA binding;GO:0005515//protein binding	GO:0006355//regulation of transcription, DNA-templated;GO:0006351//transcription, DNA-templated;GO:0032350//regulation of hormone metabolic process;GO:0045930//negative regulation of mitotic cell cycle;GO:0009956//radial pattern formation;GO:0055072//iron ion homeostasis;GO:0008356//asymmetric cell division;GO:0007275//multicellular organismal development;GO:0048366//leaf development
Solyc02g092450.2	41.6667	6.33333	2.01667	0.31	-2.70163	6.38395e-09	1.57654e-07	yes	-	-	-	-	GO:0016020//membrane;GO:0016021//integral component of membrane	GO:0005524//ATP binding;GO:0000166//nucleotide binding;GO:0046872//metal ion binding;GO:0016787//hydrolase activity;GO:0019829//cation-transporting ATPase activity;GO:0005388//calcium-transporting ATPase activity;GO:0005516//calmodulin binding	GO:0006812//cation transport;GO:0070588//calcium ion transmembrane transport
Solyc02g092670.1	767.667	287	58.0567	21.4733	-1.43492	1.72536e-22	1.41228e-20	yes	-	-	-	-	GO:0005576//extracellular region	GO:0016787//hydrolase activity;GO:0008233//peptidase activity;GO:0042802//identical protein binding;GO:0004252//serine-type endopeptidase activity;GO:0008236//serine-type peptidase activity	GO:0006508//proteolysis;GO:0043086//negative regulation of catalytic activity
Solyc02g092750.2	484	206.333	56.3467	23.43	-1.26597	3.5836e-13	1.39287e-11	yes	-	-	-	-	-	GO:0046872//metal ion binding;GO:0003824//catalytic activity;GO:0016787//hydrolase activity;GO:0004722//protein serine/threonine phosphatase activity;GO:0004721//phosphoprotein phosphatase activity	GO:0006470//protein dephosphorylation
Solyc02g092790.2	7294	2982.67	1486.89	596.527	-1.31764	3.13915e-14	1.34722e-12	yes	AGP-1C	-	-	-	-	-	-
Solyc02g092820.2	71.6667	29.3333	6.09667	2.43	-1.32706	0.000293496	0.0031696	yes	-	-	Signal transduction	ko04075//Plant hormone signal transduction	-	-	-
Solyc02g092930.1	2430	968.333	449.98	175.753	-1.35631	2.94124e-14	1.26668e-12	yes	-	-	-	-	-	GO:0003682//chromatin binding;GO:0003677//DNA binding	-
Solyc02g092990.1	892	295.667	96.73	31.9033	-1.60026	1.60903e-19	1.06068e-17	yes	-	-	-	-	-	GO:0005515//protein binding	-
Solyc02g093150.2	78.3333	174.667	7.07333	15.2467	1.10803	1.93103e-07	3.86206e-06	yes	-	AP2 transcription factor SlAP2c [Source:UniProtKB/TrEMBL;Acc:F6KQN2]	-	-	GO:0005634//nucleus	GO:0003700//sequence-specific DNA binding transcription factor activity;GO:0003677//DNA binding	GO:0006355//regulation of transcription, DNA-templated;GO:0006351//transcription, DNA-templated
Solyc02g093360.2	578.667	251.667	42.57	18.27	-1.22036	2.90143e-14	1.25172e-12	yes	-	-	-	-	-	GO:0016772//transferase activity, transferring phosphorus-containing groups;GO:0005524//ATP binding;GO:0004674//protein serine/threonine kinase activity;GO:0004672//protein kinase activity	GO:0006468//protein phosphorylation
Solyc02g093430.2	206	47	19.8033	4.42667	-2.16145	9.81236e-28	1.21281e-25	yes	-	-	Global and overview maps;Glycan biosynthesis and metabolism	ko01100//Metabolic pathways;ko00510//N-Glycan biosynthesis	GO:0016020//membrane	GO:0003830//beta-1,4-mannosylglycoprotein 4-beta-N-acetylglucosaminyltransferase activity	GO:0006487//protein N-linked glycosylation
Solyc02g093600.2	90.6667	15.6667	33.1067	5.3	-2.64306	1.50383e-08	3.51036e-07	yes	-	-	Folding, sorting and degradation	ko04141//Protein processing in endoplasmic reticulum	-	-	-
Solyc02g094000.1	285	59	256.09	51.27	-2.32046	4.6261e-25	4.59266e-23	yes	-	-	Environmental adaptation	ko04626//Plant-pathogen interaction	-	GO:0005509//calcium ion binding	-
Solyc02g094030.2	843.667	418.333	139.827	67.96	-1.04088	6.69441e-13	2.53036e-11	yes	-	-	-	-	-	-	-
Solyc02g094110.1	80.6667	19.3333	9.49667	2.26333	-2.06897	8.09974e-15	3.65756e-13	yes	CYP94B2	cytochrome P450, family 94, subfamily B, polypeptide 2 [Source:TAIR;Acc:AT3G01900](projected from arabidopsis_thaliana,AT3G01900)	-	-	-	GO:0046872//metal ion binding;GO:0020037//heme binding;GO:0016705//oxidoreductase activity, acting on paired donors, with incorporation or reduction of molecular oxygen;GO:0009055//electron carrier activity;GO:0004497//monooxygenase activity;GO:0016491//oxidoreductase activity;GO:0005506//iron ion binding	GO:0055114//oxidation-reduction process
Solyc02g094180.2	1063.67	536.667	159.96	78.7633	-1.02212	1.19815e-11	4.07965e-10	yes	-	Peroxidase superfamily protein [Source:TAIR;Acc:AT5G14130](projected from arabidopsis_thaliana,AT5G14130)	Global and overview maps;Global and overview maps;Biosynthesis of other secondary metabolites;Amino acid metabolism	ko01100//Metabolic pathways;ko01110//Biosynthesis of secondary metabolites;ko00940//Phenylpropanoid biosynthesis;ko00360//Phenylalanine metabolism	GO:0005576//extracellular region	GO:0046872//metal ion binding;GO:0020037//heme binding;GO:0016491//oxidoreductase activity;GO:0004601//peroxidase activity	GO:0055114//oxidation-reduction process;GO:0006979//response to oxidative stress;GO:0042744//hydrogen peroxide catabolic process
Solyc02g094400.2	4613	2175	559.867	259.61	-1.10874	2.42308e-15	1.14968e-13	yes	-	-	-	-	-	GO:0008081//phosphoric diester hydrolase activity;GO:0008889//glycerophosphodiester phosphodiesterase activity	GO:0006629//lipid metabolic process;GO:0006071//glycerol metabolic process
Solyc03g005040.1	12.3333	2	11.09	1.73333	-2.67764	2.39813e-05	0.000332296	yes	-	-	Environmental adaptation	ko04626//Plant-pathogen interaction	-	GO:0005509//calcium ion binding	-
Solyc03g005260.2	536.667	1213.67	50.9033	114.667	1.17161	1.10157e-09	3.04638e-08	yes	-	-	Global and overview maps;Nucleotide metabolism;Energy metabolism;Metabolism of other amino acids	ko01100//Metabolic pathways;ko00230//Purine metabolism;ko00920//Sulfur metabolism;ko00450//Selenocompound metabolism	-	GO:0004781//sulfate adenylyltransferase (ATP) activity	GO:0000103//sulfate assimilation
Solyc03g005330.1	50.3333	265.333	7.41667	38.4367	2.37364	3.35408e-14	1.42953e-12	yes	-	-	-	-	-	GO:0016740//transferase activity;GO:0016772//transferase activity, transferring phosphorus-containing groups;GO:0016301//kinase activity;GO:0005524//ATP binding;GO:0004674//protein serine/threonine kinase activity;GO:0004672//protein kinase activity;GO:0000166//nucleotide binding	GO:0016310//phosphorylation;GO:0006468//protein phosphorylation;GO:0007165//signal transduction
Solyc03g005490.2	6.33333	1	1.64333	0.243333	-2.75562	0.00244365	0.0199957	yes	-	-	-	-	-	GO:0046872//metal ion binding;GO:0008270//zinc ion binding;GO:0005515//protein binding	-
Solyc03g005570.2	1063.67	270.333	155.113	38.7633	-2.00056	1.09988e-22	9.03287e-21	yes	-	-	-	-	-	GO:0003682//chromatin binding;GO:0003677//DNA binding	-
Solyc03g005840.1	9.33333	3	1.96667	0.61	-1.68887	0.00614191	0.0436413	yes	-	-	-	-	GO:0016020//membrane;GO:0016021//integral component of membrane	GO:0005267//potassium channel activity	GO:0071805//potassium ion transmembrane transport;GO:0006811//ion transport;GO:0006810//transport
Solyc03g006620.2	263.667	112	38.3933	16.2033	-1.24457	6.6133e-08	1.41419e-06	yes	-	-	-	-	-	-	-
Solyc03g006910.2	1.33333	8	0.253333	1.52333	2.58812	0.0013292	0.011804	yes	-	-	-	-	-	GO:0003677//DNA binding;GO:0046983//protein dimerization activity	-
Solyc03g007220.2	7	19	6.46	16.62	1.36331	0.00105334	0.00965818	yes	-	-	-	-	-	-	-
Solyc03g007230.2	41.3333	18	5.41333	2.20333	-1.29683	0.00365834	0.0281026	yes	-	-	Signal transduction	ko04075//Plant hormone signal transduction	-	GO:0046872//metal ion binding;GO:0003824//catalytic activity;GO:0016787//hydrolase activity;GO:0004722//protein serine/threonine phosphatase activity;GO:0004721//phosphoprotein phosphatase activity	GO:0006470//protein dephosphorylation
Solyc03g007370.2	111	52	12.6467	5.78667	-1.12795	2.93322e-05	0.000399941	yes	SIGE	sigma factor E [Source:TAIR;Acc:AT5G24120](projected from arabidopsis_thaliana,AT5G24120)	-	-	GO:0005739//mitochondrion;GO:0009536//plastid;GO:0009507//chloroplast	GO:0003700//sequence-specific DNA binding transcription factor activity;GO:0003677//DNA binding;GO:0016987//sigma factor activity;GO:0001053//plastid sigma factor activity	GO:0006355//regulation of transcription, DNA-templated;GO:0006352//DNA-templated transcription, initiation;GO:2001141//regulation of RNA biosynthetic process;GO:0010264//myo-inositol hexakisphosphate biosynthetic process;GO:0009637//response to blue light;GO:0009658//chloroplast organization;GO:0010207//photosystem II assembly;GO:0045893//positive regulation of transcription, DNA-templated;GO:000…
Solyc03g007380.1	65	13.3333	12.3433	2.49333	-2.30758	9.69122e-14	3.91449e-12	yes	-	-	-	-	-	GO:0003700//sequence-specific DNA binding transcription factor activity;GO:0043565//sequence-specific DNA binding	GO:0006355//regulation of transcription, DNA-templated
Solyc03g007530.2	197.667	454	6.45	14.5433	1.17299	3.65471e-13	1.41606e-11	yes	-	-	-	-	GO:0016021//integral component of membrane	GO:0017111//nucleoside-triphosphatase activity;GO:0005524//ATP binding;GO:0000166//nucleotide binding;GO:0042626//ATPase activity, coupled to transmembrane movement of substances;GO:0016887//ATPase activity	GO:0055085//transmembrane transport;GO:0006810//transport
Solyc03g007790.2	13	1.66667	0.88	0.103333	-3.0902	0.000404673	0.00421023	yes	-	-	-	-	-	GO:0016740//transferase activity;GO:0016772//transferase activity, transferring phosphorus-containing groups;GO:0016301//kinase activity;GO:0005524//ATP binding;GO:0004674//protein serine/threonine kinase activity;GO:0004672//protein kinase activity;GO:0000166//nucleotide binding;GO:0005515//protein binding	GO:0016310//phosphorylation;GO:0006468//protein phosphorylation;GO:0048544//recognition of pollen
Solyc03g007890.2	437	178.667	29.22	11.4433	-1.35245	3.18019e-05	0.000430999	yes	-	Heat shock protein 90 [Source:UniProtKB/TrEMBL;Acc:Q9XEX7]	Folding, sorting and degradation;Environmental adaptation	ko04141//Protein processing in endoplasmic reticulum;ko04626//Plant-pathogen interaction	-	GO:0005524//ATP binding;GO:0051082//unfolded protein binding	GO:0006457//protein folding;GO:0006950//response to stress
Solyc03g007960.2	232.333	62.3333	34.4267	9.00667	-1.93446	2.63375e-24	2.41134e-22	yes	-	Carotene beta-hydroxylase [Source:UniProtKB/TrEMBL;Acc:Q0GGX1]	Metabolism of terpenoids and polyketides	ko00906//Carotenoid biosynthesis	GO:0016020//membrane;GO:0016021//integral component of membrane	GO:0016491//oxidoreductase activity;GO:0005506//iron ion binding	GO:0055114//oxidation-reduction process;GO:0006633//fatty acid biosynthetic process
Solyc03g013160.2	4	0	0.543333	0.001	-9.08569	0.000796245	0.00761438	yes	-	-	-	-	GO:0016020//membrane;GO:0016021//integral component of membrane	-	-
Solyc03g019690.1	18.6667	69.6667	7.21	26.12	1.85708	8.97267e-06	0.000134346	yes	-	-	-	-	-	GO:0004866//endopeptidase inhibitor activity	GO:0010951//negative regulation of endopeptidase activity
Solyc03g020010.1	122	472	53.1067	196.833	1.89001	2.83363e-17	1.5741e-15	yes	-	Lemir [Source:UniProtKB/TrEMBL;Acc:O48625]	-	-	-	GO:0004866//endopeptidase inhibitor activity	GO:0010951//negative regulation of endopeptidase activity
Solyc03g020060.2	57	4.33333	11.7167	0.913333	-3.68128	0.000320143	0.00341318	yes	-	-	-	-	-	GO:0004867//serine-type endopeptidase inhibitor activity	-
Solyc03g020070.2	29.23	2.66667	7.19667	0.666667	-3.43229	0.00535414	0.0389048	yes	-	-	-	-	-	GO:0004867//serine-type endopeptidase inhibitor activity	-
Solyc03g025350.2	297.667	997	48.4633	160.333	1.72611	1.12264e-25	1.20137e-23	yes	-	-	-	-	GO:0016021//integral component of membrane	GO:0015105//arsenite transmembrane transporter activity	GO:0055085//transmembrane transport;GO:0015700//arsenite transport
Solyc03g025810.2	22	0.666667	1.99333	0.0533333	-5.224	2.05473e-06	3.50538e-05	yes	-	-	-	-	-	-	-
Solyc03g026000.2	10.3333	27.6667	3.53667	9.12	1.36664	0.00160208	0.0139695	yes	-	-	-	-	-	-	-
Solyc03g026230.1	368.667	145.667	41.77	16.5067	-1.33942	2.70006e-12	9.70139e-11	yes	-	-	-	-	GO:0016020//membrane	GO:0015297//antiporter activity;GO:0015238//drug transmembrane transporter activity	GO:0055085//transmembrane transport;GO:0006855//drug transmembrane transport
Solyc03g026260.2	37.3333	17	4.68333	2.12333	-1.1412	0.000875491	0.00825805	yes	-	TraB family protein [Source:TAIR;Acc:AT5G52030](projected from arabidopsis_thaliana,AT5G52030)	-	-	-	-	GO:0008150//biological_process
Solyc03g026270.1	176.333	15.3333	75.6633	6.41333	-3.56045	2.87188e-38	6.96009e-36	yes	-	CBF3 [Source:UniProtKB/TrEMBL;Acc:Q675A0]	-	-	GO:0005634//nucleus	GO:0003700//sequence-specific DNA binding transcription factor activity;GO:0003677//DNA binding	GO:0006355//regulation of transcription, DNA-templated;GO:0006351//transcription, DNA-templated
Solyc03g026280.2	1038.97	257.72	254.07	60.5833	-2.06823	1.66657e-20	1.17708e-18	yes	-	CBF1; Putative transcriptional activator CBF1 [Source:UniProtKB/TrEMBL;Acc:Q8S9N5]	-	-	GO:0005634//nucleus	GO:0003700//sequence-specific DNA binding transcription factor activity;GO:0003677//DNA binding	GO:0006355//regulation of transcription, DNA-templated;GO:0006351//transcription, DNA-templated
Solyc03g031420.1	529	210	52.66	20.8233	-1.33851	1.02643e-13	4.13921e-12	yes	-	Pyridoxal phosphate (PLP)-dependent transferases superfamily protein [Source:TAIR;Acc:AT5G51920](projected from arabidopsis_thaliana,AT5G51920)	-	-	-	GO:0003824//catalytic activity;GO:0030170//pyridoxal phosphate binding	GO:0008152//metabolic process
Solyc03g031450.2	8	29.6667	1.53333	5.36667	1.80735	4.76626e-06	7.57697e-05	yes	-	-	-	-	-	GO:0046983//protein dimerization activity	-
Solyc03g031620.2	320.667	710.667	32.84	72.9433	1.15132	3.06006e-10	8.9946e-09	yes	-	-	-	-	-	GO:0003824//catalytic activity;GO:0016671//oxidoreductase activity, acting on a sulfur group of donors, disulfide as acceptor	GO:0008152//metabolic process;GO:0055114//oxidation-reduction process;GO:0019419//sulfate reduction;GO:0045454//cell redox homeostasis
Solyc03g031860.2	63.3333	20.6667	5.82	1.86333	-1.64313	3.36668e-08	7.50445e-07	yes	-	Phytoene synthase 1, chloroplastic [Source:UniProtKB/Swiss-Prot;Acc:P08196]	Global and overview maps;Global and overview maps;Metabolism of terpenoids and polyketides	ko01100//Metabolic pathways;ko01110//Biosynthesis of secondary metabolites;ko00906//Carotenoid biosynthesis	GO:0009536//plastid;GO:0009507//chloroplast	GO:0016765//transferase activity, transferring alkyl or aryl (other than methyl) groups;GO:0016740//transferase activity;GO:0003824//catalytic activity;GO:0016767//geranylgeranyl-diphosphate geranylgeranyltransferase activity	GO:0009058//biosynthetic process;GO:0008152//metabolic process;GO:0008299//isoprenoid biosynthetic process;GO:0016117//carotenoid biosynthetic process
Solyc03g031890.2	41.6667	131.667	9.54	28.7533	1.59167	4.57698e-07	8.68326e-06	yes	-	-	-	-	-	-	-
Solyc03g031920.2	261.333	910.333	18.5	63.2233	1.77293	8.37928e-33	1.40909e-30	yes	-	-	-	-	-	-	GO:0055085//transmembrane transport
Solyc03g031990.2	174.667	1140.67	18.8733	121.863	2.69084	3.29693e-68	5.43334e-65	yes	-	-	-	-	GO:0016021//integral component of membrane	-	GO:0055085//transmembrane transport
Solyc03g033330.2	26.6667	158	5.28667	30.3333	2.52047	2.04448e-19	1.31957e-17	yes	-	-	-	-	-	GO:0046872//metal ion binding;GO:0008270//zinc ion binding;GO:0005515//protein binding	-
Solyc03g033540.2	1232	588.333	92.08	43.4933	-1.08209	5.71422e-14	2.37404e-12	yes	-	Calcium-dependent protein kinase [Source:UniProtKB/TrEMBL;Acc:C6KGT3]	Environmental adaptation	ko04626//Plant-pathogen interaction	-	GO:0016772//transferase activity, transferring phosphorus-containing groups;GO:0016301//kinase activity;GO:0005524//ATP binding;GO:0004674//protein serine/threonine kinase activity;GO:0004672//protein kinase activity;GO:0000166//nucleotide binding;GO:0005509//calcium ion binding	GO:0016310//phosphorylation;GO:0006468//protein phosphorylation
Solyc03g033730.1	17	40	26.3033	56.9533	1.11453	0.000457428	0.00469391	yes	-	-	-	-	-	GO:0003700//sequence-specific DNA binding transcription factor activity;GO:0043565//sequence-specific DNA binding	GO:0006355//regulation of transcription, DNA-templated
Solyc03g033970.1	0.333333	4.33333	0.07	0.943333	3.75234	0.00395516	0.0300097	yes	-	-	-	-	-	-	-
Solyc03g043700.2	32.6667	15.3333	4.69	2.17333	-1.10968	0.00106015	0.00970984	yes	-	-	-	-	-	GO:0005515//protein binding;GO:0005488//binding	-
Solyc03g043860.2	27.6667	62.6667	8.64	18.6867	1.11291	7.24622e-05	0.000908349	yes	-	-	-	-	-	GO:0016787//hydrolase activity	-
Solyc03g043890.2	9.66667	2.66667	0.996667	0.28	-1.83168	0.00506967	0.0371105	yes	-	1-aminocyclopropane-1-carboxylate synthase [Source:UniProtKB/TrEMBL;Acc:Q4LDM0]	Global and overview maps;Global and overview maps;Amino acid metabolism	ko01100//Metabolic pathways;ko01110//Biosynthesis of secondary metabolites;ko00270//Cysteine and methionine metabolism	-	GO:0003824//catalytic activity;GO:0030170//pyridoxal phosphate binding;GO:0016847//1-aminocyclopropane-1-carboxylate synthase activity;GO:0016829//lyase activity	GO:0009058//biosynthetic process;GO:0042218
Solyc03g043900.1	24	55.3333	10.58	23.3733	1.14352	3.08717e-05	0.000419543	yes	-	-	-	-	-	GO:0003700//sequence-specific DNA binding transcription factor activity;GO:0043565//sequence-specific DNA binding	GO:0006355//regulation of transcription, DNA-templated
Solyc03g045140.2	44.6667	14	2.51667	0.786667	-1.67769	1.74155e-06	3.00009e-05	yes	-	-	-	-	-	GO:0016491//oxidoreductase activity	GO:0055114//oxidation-reduction process;GO:0008610//lipid biosynthetic process
Solyc03g051790.2	595.333	269	35.3567	15.8167	-1.16054	2.19464e-14	9.55132e-13	yes	-	-	-	-	-	-	-
Solyc03g059050.2	5	28	1.01333	5.33333	2.39593	4.50145e-06	7.18372e-05	yes	-	-	-	-	-	-	-
Solyc03g059260.2	31	15.3333	3.05667	1.45	-1.07591	0.00360144	0.0277431	yes	-	Peptidase S41 family protein [Source:TAIR;Acc:AT3G57680](projected from arabidopsis_thaliana,AT3G57680)	-	-	-	GO:0008236//serine-type peptidase activity;GO:0005515//protein binding	GO:0006508//proteolysis
Solyc03g071710.1	48.6667	26	74.8833	36.9767	-1.01803	0.00178064	0.0152892	yes	-	-	-	-	-	-	-
Solyc03g071850.1	92.3333	305.667	12.8733	41.7233	1.69647	1.53442e-13	6.09821e-12	yes	-	-	-	-	-	GO:0016740//transferase activity;GO:0016758//transferase activity, transferring hexosyl groups;GO:0016757//transferase activity, transferring glycosyl groups	GO:0008152//metabolic process
Solyc03g078150.2	175	84.6667	14.3067	6.65667	-1.10382	7.60462e-05	0.000947033	yes	-	Transmembrane amino acid transporter family protein [Source:TAIR;Acc:AT2G41190](projected from arabidopsis_thaliana,AT2G41190)	-	-	GO:0016020//membrane;GO:0016021//integral component of membrane;GO:0005774//vacuolar membrane	-	-
Solyc03g078370.1	148	63.6667	10.58	4.53	-1.22376	8.58422e-08	1.79528e-06	yes	-	-	-	-	-	GO:0016772//transferase activity, transferring phosphorus-containing groups;GO:0005524//ATP binding;GO:0004674//protein serine/threonine kinase activity;GO:0004672//protein kinase activity;GO:0000166//nucleotide binding;GO:0005515//protein binding	GO:0006468//protein phosphorylation;GO:0048544//recognition of pollen
Solyc03g078490.2	95.6667	315.667	11.3733	36.5167	1.6829	3.28164e-09	8.51228e-08	yes	-	-	-	-	-	GO:0016740//transferase activity;GO:0016758//transferase activity, transferring hexosyl groups;GO:0016757//transferase activity, transferring glycosyl groups	GO:0008152//metabolic process
Solyc03g078710.1	7.04333	17.3867	3.87667	9.85667	1.34628	0.00674934	0.0471977	yes	-	-	-	-	-	GO:0016758//transferase activity, transferring hexosyl groups	GO:0008152//metabolic process
Solyc03g080060.1	221.333	76.6667	20.7133	6.92	-1.58172	5.1507e-10	1.47709e-08	yes	-	-	-	-	-	GO:0016772//transferase activity, transferring phosphorus-containing groups;GO:0005524//ATP binding;GO:0004672//protein kinase activity;GO:0030246//carbohydrate binding	GO:0006468//protein phosphorylation
Solyc03g080070.2	4	14	0.54	1.88	1.7997	0.000533649	0.00537783	yes	-	-	-	-	GO:0016020//membrane	-	-
Solyc03g080090.2	2459.33	829.333	178.34	59.4033	-1.58601	2.6413e-25	2.73192e-23	yes	-	-	-	-	-	GO:0003677//DNA binding	GO:0006355//regulation of transcription, DNA-templated
Solyc03g080190.2	294.667	144.333	37.0167	17.7433	-1.0609	4.78207e-09	1.20257e-07	yes	-	Flavonoid biosynthesis oxidoreductase protein [Source:UniProtKB/TrEMBL;Acc:E2DDU7]	-	-	-	GO:0016706//oxidoreductase activity, acting on paired donors, with incorporation or reduction of molecular oxygen, 2-oxoglutarate as one donor, and incorporation of one atom each of oxygen into both donors;GO:0016491//oxidoreductase activity	GO:0055114//oxidation-reduction process
Solyc03g081240.2	14.3333	136	1.04667	9.45	3.17451	8.28792e-33	1.40909e-30	yes	APRR5	pseudo-response regulator 5 [Source:TAIR;Acc:AT5G24470](projected from arabidopsis_thaliana,AT5G24470)	Environmental adaptation	ko04712//Circadian rhythm - plant	GO:0005634//nucleus	GO:0000156//phosphorelay response regulator activity;GO:0005515//protein binding	GO:0006355//regulation of transcription, DNA-templated;GO:0035556//intracellular signal transduction;GO:0000160//phosphorelay signal transduction system;GO:0006351//transcription, DNA-templated
Solyc03g082370.1	194.667	82	111.14	45.62	-1.28464	6.46624e-10	1.83622e-08	yes	-	-	-	-	-	-	-
Solyc03g082530.1	33.3333	5.66667	42.41	6.96	-2.60725	2.13696e-09	5.65585e-08	yes	-	-	Signal transduction	ko04075//Plant hormone signal transduction	-	-	-
Solyc03g082660.2	2544.67	1140.67	306.6	136.727	-1.16506	7.01971e-12	2.44405e-10	yes	-	-	-	-	-	-	-
Solyc03g083440.2	5325	17568	117.43	390.833	1.73475	1.04751e-17	5.95275e-16	yes	-	-	Global and overview maps;Global and overview maps;Amino acid metabolism;Energy metabolism	ko01100//Metabolic pathways;ko01110//Biosynthesis of secondary metabolites;ko00250//Alanine, aspartate and glutamate metabolism;ko00910//Nitrogen metabolism	-	GO:0003824//catalytic activity;GO:0050660//flavin adenine dinucleotide binding;GO:0016491//oxidoreductase activity;GO:0005506//iron ion binding;GO:0010181//FMN binding;GO:0051536//iron-sulfur cluster binding;GO:0045181//glutamate synthase activity, NAD(P)H as acceptor;GO:0016639//oxidoreductase activity, acting on the CH-NH2 group of donors, NAD or NADP as acceptor;GO:0016040//glutamate synthase …	GO:0008152//metabolic process;GO:0055114//oxidation-reduction process;GO:0006537//glutamate biosynthetic process;GO:0006807//nitrogen compound metabolic process
Solyc03g083470.2	265.333	84.3333	22.7933	7.21667	-1.65921	2.61727e-13	1.0221e-11	yes	-	-	-	-	-	GO:0016772//transferase activity, transferring phosphorus-containing groups;GO:0005524//ATP binding;GO:0004674//protein serine/threonine kinase activity;GO:0004672//protein kinase activity;GO:0000166//nucleotide binding	GO:0006468//protein phosphorylation
Solyc03g083480.2	149.667	32.6667	25.5333	5.59	-2.19146	2.77572e-15	1.30946e-13	yes	-	-	-	-	-	GO:0030247//polysaccharide binding	-
Solyc03g083680.1	69.3333	31	144.313	60.8067	-1.2469	0.000318764	0.00340088	yes	-	-	-	-	-	-	-
Solyc03g083690.1	13.3333	2.66667	7.52667	1.48667	-2.33993	7.98183e-05	0.000986061	yes	-	-	-	-	-	-	-
Solyc03g083730.1	81.6667	27.6667	36.6833	11.91	-1.62295	1.835e-08	4.24334e-07	yes	-	-	-	-	-	GO:0030599//pectinesterase activity;GO:0004857//enzyme inhibitor activity	GO:0043086//negative regulation of catalytic activity
Solyc03g083770.1	5.66667	47.6667	2.50667	20.6133	3.03974	1.40131e-13	5.57817e-12	yes	-	-	-	-	-	GO:0030599//pectinesterase activity;GO:0004857//enzyme inhibitor activity	GO:0043086//negative regulation of catalytic activity
Solyc03g083960.2	423.667	91.6667	56.2933	12.2167	-2.20411	7.61146e-23	6.39984e-21	yes	ATTPPA	Haloacid dehalogenase-like hydrolase (HAD) superfamily protein [Source:TAIR;Acc:AT5G51460](projected from arabidopsis_thaliana,AT5G51460)	Carbohydrate metabolism	ko00500//Starch and sucrose metabolism	-	GO:0003824//catalytic activity;GO:0004805//trehalose-phosphatase activity;GO:0016787//hydrolase activity	GO:0008152//metabolic process;GO:0005992//trehalose biosynthetic process;GO:0006950//response to stress
Solyc03g093080.2	2071.58	138.023	406.19	26.7167	-3.92634	3.27822e-95	1.35063e-91	yes	-	-	-	-	GO:0048046//apoplast;GO:0005618//cell wall	GO:0004553//hydrolase activity, hydrolyzing O-glycosyl compounds;GO:0016762//xyloglucan:xyloglucosyl transferase activity	GO:0005975//carbohydrate metabolic process;GO:0006073//cellular glucan metabolic process
Solyc03g093110.2	2241.25	170.587	415.3	31.2133	-3.73392	2.98238e-56	2.23407e-53	yes	-	-	-	-	GO:0048046//apoplast;GO:0005618//cell wall	GO:0004553//hydrolase activity, hydrolyzing O-glycosyl compounds;GO:0016762//xyloglucan:xyloglucosyl transferase activity	GO:0005975//carbohydrate metabolic process;GO:0006073//cellular glucan metabolic process
Solyc03g093120.2	1882.81	106.023	353.6	19.71	-4.16512	6.92997e-98	3.42617e-94	yes	-	-	-	-	GO:0048046//apoplast;GO:0005618//cell wall	GO:0004553//hydrolase activity, hydrolyzing O-glycosyl compounds;GO:0016762//xyloglucan:xyloglucosyl transferase activity	GO:0005975//carbohydrate metabolic process;GO:0006073//cellular glucan metabolic process
Solyc03g093130.2	1639.37	124.697	306.387	23.0533	-3.73231	9.41586e-83	2.3276e-79	yes	-	Xyloglucan endotransglucosylase-hydrolase XTH3 [Source:UniProtKB/TrEMBL;Acc:Q6RHY0]	-	-	GO:0048046//apoplast;GO:0005618//cell wall	GO:0016787//hydrolase activity;GO:0004553//hydrolase activity, hydrolyzing O-glycosyl compounds;GO:0016762//xyloglucan:xyloglucosyl transferase activity	GO:0005975//carbohydrate metabolic process;GO:0006073//cellular glucan metabolic process
Solyc03g093270.2	19.3333	124.667	3.56	22.33	2.64903	2.2639e-17	1.26379e-15	yes	-	-	-	-	-	GO:0016491//oxidoreductase activity	GO:0055114//oxidation-reduction process
Solyc03g093610.1	493.333	242.333	160.54	77.1733	-1.05676	6.69403e-09	1.64745e-07	yes	-	Ethylene-responsive transcription factor 1 [Source:UniProtKB/Swiss-Prot;Acc:Q84XB3]	-	-	GO:0005634//nucleus	GO:0003700//sequence-specific DNA binding transcription factor activity;GO:0003677//DNA binding	GO:0006355//regulation of transcription, DNA-templated;GO:0006952//defense response;GO:0009873//ethylene-activated signaling pathway;GO:0009835//fruit ripening;GO:0006351//transcription, DNA-templated
Solyc03g093890.2	35.3333	8.33333	6.75	1.52667	-2.1445	2.99524e-08	6.72501e-07	yes	-	-	-	-	-	GO:0003682//chromatin binding;GO:0003677//DNA binding	-
Solyc03g093930.2	14.6667	0	4.39	0.001	-12.1	5.17664e-09	1.2939e-07	yes	-	-	-	-	-	GO:0003682//chromatin binding;GO:0003677//DNA binding	-
Solyc03g094120.2	4	0	0.563333	0.001	-9.13785	0.00100645	0.0093007	yes	-	-	-	-	-	-	-
Solyc03g094160.2	460.333	178.333	58.73	22.4233	-1.3891	6.28859e-18	3.64916e-16	yes	-	-	-	-	-	GO:0004197//cysteine-type endopeptidase activity	GO:0006508//proteolysis
Solyc03g095610.2	250	119.667	13.88	6.56667	-1.07977	3.09755e-10	9.094e-09	yes	-	-	-	-	-	-	-
Solyc03g095770.2	547.667	60.3333	113.693	12.4233	-3.19402	3.44768e-51	1.73932e-48	yes	-	-	-	-	-	GO:0003700//sequence-specific DNA binding transcription factor activity;GO:0043565//sequence-specific DNA binding	GO:0006355//regulation of transcription, DNA-templated
Solyc03g095780.1	161.667	545	70.17	233.79	1.73629	1.73032e-16	9.10072e-15	yes	-	-	Signal transduction	ko04075//Plant hormone signal transduction	-	-	-
Solyc03g096050.2	23.3333	3.33333	2.79333	0.403333	-2.79194	2.90756e-07	5.6863e-06	yes	-	-	-	-	-	GO:0016706//oxidoreductase activity, acting on paired donors, with incorporation or reduction of molecular oxygen, 2-oxoglutarate as one donor, and incorporation of one atom each of oxygen into both donors;GO:0016491//oxidoreductase activity;GO:0005506//iron ion binding	GO:0055114//oxidation-reduction process
Solyc03g096420.1	119.333	246.667	85.7467	171.553	1.0005	1.94544e-06	3.32811e-05	yes	-	-	-	-	-	-	-
Solyc03g096430.1	11.3333	42.6667	8.66333	32.36	1.90122	1.06069e-08	2.56057e-07	yes	-	-	-	-	-	-	-
Solyc03g096540.2	428.333	4208	113.6	1104.54	3.28141	1.86826e-49	8.88143e-47	yes	-	-	-	-	-	GO:0005515//protein binding	-
Solyc03g096550.2	329.667	2421	89.03	643.61	2.85382	8.32091e-54	5.27418e-51	yes	-	-	-	-	-	GO:0005515//protein binding	-
Solyc03g096670.2	222.333	41.3333	25.0433	4.35333	-2.52423	1.85434e-12	6.71145e-11	yes	-	Protein phosphatase 2C AHG3 homolog [Source:UniProtKB/TrEMBL;Acc:C8KHU4]	Signal transduction	ko04075//Plant hormone signal transduction	-	GO:0046872//metal ion binding;GO:0003824//catalytic activity;GO:0016787//hydrolase activity;GO:0004722//protein serine/threonine phosphatase activity;GO:0004721//phosphoprotein phosphatase activity	GO:0006470//protein dephosphorylation
Solyc03g096770.1	10	93.3333	15.4367	133.17	3.10884	5.4874e-12	1.92957e-10	yes	-	-	-	-	-	-	-
Solyc03g096780.1	16	107.667	25.7033	160.307	2.64081	5.58337e-13	2.1234e-11	yes	-	-	-	-	-	-	-
Solyc03g097050.2	4747	549.333	204.08	23.6967	-3.10638	3.33878e-55	2.42749e-52	yes	-	-	-	-	GO:0016020//membrane;GO:0016021//integral component of membrane	GO:0016740//transferase activity;GO:0016760//cellulose synthase (UDP-forming) activity;GO:0016757//transferase activity, transferring glycosyl groups	GO:0030244//cellulose biosynthetic process
Solyc03g097370.2	421.667	200	20.54	9.69333	-1.08337	7.10774e-10	2.00575e-08	yes	-	P-loop containing nucleoside triphosphate hydrolases superfamily protein [Source:TAIR;Acc:AT5G35970](projected from arabidopsis_thaliana,AT5G35970)	-	-	GO:0009941//chloroplast envelope;GO:0009570//chloroplast stroma;GO:0009507//chloroplast	GO:0017111//nucleoside-triphosphatase activity;GO:0005524//ATP binding;GO:0000166//nucleotide binding;GO:0004386//helicase activity;GO:0003677//DNA binding	GO:0015996//chlorophyll catabolic process
Solyc03g097390.2	30	12.6667	4.69333	1.92333	-1.287	0.00077788	0.00747055	yes	-	-	Global and overview maps;Lipid metabolism	ko01100//Metabolic pathways;ko00061//Fatty acid biosynthesis	-	GO:0016790//thiolester hydrolase activity	GO:0006633//fatty acid biosynthetic process
Solyc03g097510.1	0	6.66667	0.001	4.49333	12.1336	4.00252e-05	0.000531948	yes	-	-	Signal transduction	ko04075//Plant hormone signal transduction	-	-	-
Solyc03g097840.2	69.3333	184	11.7833	30.67	1.38008	1.25202e-05	0.000182059	yes	-	-	-	-	GO:0016020//membrane;GO:0016021//integral component of membrane	-	GO:0006810//transport
Solyc03g098020.2	123.667	63.6667	12.3633	6.08	-1.02392	0.000192368	0.00217934	yes	-	-	-	-	-	-	-
Solyc03g098100.2	31.6667	6.33333	7.54333	1.39333	-2.43666	0.000209044	0.00234569	yes	-	-	-	-	-	GO:0016491//oxidoreductase activity	GO:0055114//oxidation-reduction process
Solyc03g098300.1	236.667	69	39.4867	11.4633	-1.78434	1.59386e-10	4.82254e-09	yes	-	-	Global and overview maps;Global and overview maps;Metabolism of other amino acids;Amino acid metabolism	ko01100//Metabolic pathways;ko01110//Biosynthesis of secondary metabolites;ko00480//Glutathione metabolism;ko00330//Arginine and proline metabolism	-	GO:0003824//catalytic activity	GO:0006596//polyamine biosynthetic process
Solyc03g098320.2	320.333	38.6667	32.94	3.91333	-3.07337	3.26365e-47	1.44067e-44	yes	-	-	-	-	-	GO:0003682//chromatin binding;GO:0003677//DNA binding	-
Solyc03g098400.1	18.3333	3.33333	0.953333	0.173333	-2.45943	1.78212e-05	0.000253767	yes	-	-	-	-	GO:0016020//membrane;GO:0016021//integral component of membrane	GO:0016740//transferase activity;GO:0016772//transferase activity, transferring phosphorus-containing groups;GO:0016301//kinase activity;GO:0005524//ATP binding;GO:0004674//protein serine/threonine kinase activity;GO:0004672//protein kinase activity;GO:0000166//nucleotide binding;GO:0005515//protein binding	GO:0016310//phosphorylation;GO:0006468//protein phosphorylation
Solyc03g098660.2	148.667	44.6667	29.7133	8.84	-1.74899	3.57174e-14	1.51447e-12	yes	-	-	-	-	-	-	-
Solyc03g098700.1	127.333	12.6667	46.0933	4.62333	-3.31755	0.00194995	0.0165475	yes	-	-	-	-	-	GO:0004866//endopeptidase inhibitor activity	GO:0010951//negative regulation of endopeptidase activity
Solyc03g098730.1	259.333	77	82.4433	23.95	-1.78338	1.32636e-20	9.44885e-19	yes	-	-	-	-	-	GO:0004866//endopeptidase inhibitor activity	GO:0010951//negative regulation of endopeptidase activity
Solyc03g098740.1	32	105	15.2133	46.0633	1.59828	0.000394177	0.00411141	yes	-	-	-	-	-	GO:0004866//endopeptidase inhibitor activity	GO:0010951//negative regulation of endopeptidase activity
Solyc03g111100.1	58.6667	15.6667	13.58	3.48333	-1.96294	7.93827e-09	1.94099e-07	yes	-	-	-	-	-	-	-
Solyc03g111290.1	14.3333	1.66667	1.78333	0.203333	-3.13266	5.07271e-07	9.53592e-06	yes	-	-	-	-	-	GO:0046872//metal ion binding;GO:0020037//heme binding;GO:0016705//oxidoreductase activity, acting on paired donors, with incorporation or reduction of molecular oxygen;GO:0009055//electron carrier activity;GO:0004497//monooxygenase activity;GO:0016491//oxidoreductase activity;GO:0005506//iron ion binding	GO:0055114//oxidation-reduction process
Solyc03g111300.1	67	7.33333	8.31333	0.916667	-3.18096	4.65319e-14	1.94961e-12	yes	-	-	-	-	-	GO:0046872//metal ion binding;GO:0020037//heme binding;GO:0016705//oxidoreductase activity, acting on paired donors, with incorporation or reduction of molecular oxygen;GO:0009055//electron carrier activity;GO:0004497//monooxygenase activity;GO:0016491//oxidoreductase activity;GO:0005506//iron ion binding	GO:0055114//oxidation-reduction process
Solyc03g111410.2	20.3333	49.3333	3.06333	7.37667	1.26787	2.39056e-05	0.000331434	yes	-	-	-	-	GO:0005634//nucleus	GO:0003677//DNA binding	GO:0006355//regulation of transcription, DNA-templated;GO:0006351//transcription, DNA-templated
Solyc03g111550.2	24.6667	9.33333	3.84333	1.44	-1.41629	0.000210089	0.00235529	yes	-	GDSL-like Lipase/Acylhydrolase superfamily protein [Source:TAIR;Acc:AT3G48460](projected from arabidopsis_thaliana,AT3G48460)	-	-	GO:0005576//extracellular region	GO:0016787//hydrolase activity;GO:0016788//hydrolase activity, acting on ester bonds	GO:0006629//lipid metabolic process;GO:0016042//lipid catabolic process
Solyc03g111710.2	239.333	738.667	33.69	102.317	1.60265	2.42253e-08	5.50413e-07	yes	-	-	-	-	GO:0005634//nucleus	GO:0008270//zinc ion binding;GO:0004402//histone acetyltransferase activity;GO:0003712//transcription cofactor activity;GO:0005515//protein binding	GO:0006355//regulation of transcription, DNA-templated;GO:0016573//histone acetylation
Solyc03g111720.2	263.667	634.333	57.04	133.433	1.22607	9.17817e-11	2.86832e-09	yes	E4	Peptide methionine sulfoxide reductase [Source:UniProtKB/Swiss-Prot;Acc:P54153]	-	-	-	GO:0016491//oxidoreductase activity;GO:0008113//peptide-methionine (S)-S-oxide reductase activity;GO:0016671//oxidoreductase activity, acting on a sulfur group of donors, disulfide as acceptor	GO:0055114//oxidation-reduction process;GO:0006979//response to oxidative stress;GO:0030091//protein repair
Solyc03g111880.2	320.333	145.667	31.8	14.4533	-1.13762	4.26679e-09	1.08402e-07	yes	-	-	-	-	-	GO:0046872//metal ion binding;GO:0020037//heme binding;GO:0016705//oxidoreductase activity, acting on paired donors, with incorporation or reduction of molecular oxygen;GO:0009055//electron carrier activity;GO:0004497//monooxygenase activity;GO:0016491//oxidoreductase activity;GO:0005506//iron ion binding	GO:0055114//oxidation-reduction process
Solyc03g112030.1	5	18.6667	0.583333	2.26667	1.95818	0.000311049	0.00332719	yes	-	-	-	-	-	GO:0046872//metal ion binding;GO:0020037//heme binding;GO:0016705//oxidoreductase activity, acting on paired donors, with incorporation or reduction of molecular oxygen;GO:0009055//electron carrier activity;GO:0004497//monooxygenase activity;GO:0016491//oxidoreductase activity;GO:0005506//iron ion binding	GO:0055114//oxidation-reduction process
Solyc03g112100.2	1896.67	4105.33	430.777	910.537	1.07978	5.15642e-16	2.59606e-14	yes	WR3	nitrate transmembrane transporters [Source:TAIR;Acc:AT5G50200](projected from arabidopsis_thaliana,AT5G50200)	-	-	GO:0005886//plasma membrane;GO:0016020//membrane;GO:0016021//integral component of membrane	GO:0015112//nitrate transmembrane transporter activity	GO:0006865//amino acid transport;GO:0042128//nitrate assimilation;GO:0043090//amino acid import;GO:0006820//anion transport;GO:0006862//nucleotide transport;GO:0006888//ER to Golgi vesicle-mediated transport;GO:0015696//ammonium transport;GO:0015802//basic amino acid transport;GO:0043269//regulation of ion transport;GO:0043069//negative regulation of programmed cell death;GO:0006612//protein targ…
Solyc03g112320.2	19	67.3333	1.98667	7.00333	1.81769	2.24669e-10	6.69133e-09	yes	ATFRO8	ferric reduction oxidase 8 [Source:TAIR;Acc:AT5G50160](projected from arabidopsis_thaliana,AT5G50160)	-	-	GO:0016020//membrane;GO:0016021//integral component of membrane;GO:0031966//mitochondrial membrane;GO:0005739//mitochondrion;GO:0005886//plasma membrane	GO:0016491//oxidoreductase activity;GO:0000293//ferric-chelate reductase activity;GO:0046872//metal ion binding	GO:0055114//oxidation-reduction process;GO:0019745//pentacyclic triterpenoid biosynthetic process;GO:0016126//sterol biosynthetic process;GO:0000023//maltose metabolic process;GO:0019252//starch biosynthetic process;GO:0019761//glucosinolate biosynthetic process;GO:0006811//ion transport
Solyc03g112340.1	1012	396.667	164.83	63.3933	-1.37858	3.69762e-18	2.15579e-16	yes	-	-	-	-	-	GO:0046872//metal ion binding;GO:0008270//zinc ion binding;GO:0005515//protein binding	-
Solyc03g112700.1	197.667	71.3333	40.8733	14.56	-1.48915	1.22622e-12	4.4907e-11	yes	-	-	-	-	-	-	-
Solyc03g113070.2	213	86.6667	20.1133	8.25	-1.28569	7.24105e-07	1.33482e-05	yes	-	-	-	-	-	-	-
Solyc03g113080.2	269.667	130.333	38.3667	18.4133	-1.0591	8.62866e-07	1.56265e-05	yes	-	-	-	-	-	GO:0005524//ATP binding	-
Solyc03g113130.2	37.3333	102.667	5.91667	15.82	1.41889	9.52902e-08	1.98448e-06	yes	-	-	Global and overview maps;Metabolism of other amino acids	ko01100//Metabolic pathways;ko00430//Taurine and hypotaurine metabolism	-	GO:0047800//cysteamine dioxygenase activity	GO:0055114//oxidation-reduction process
Solyc03g113300.2	118.89	52.8033	169.78	71.4033	-1.2496	2.06169e-07	4.09358e-06	yes	-	-	-	-	-	GO:0016491//oxidoreductase activity	GO:0008152//metabolic process;GO:0055114//oxidation-reduction process
Solyc03g113420.2	72.6667	182	5.33	13.0533	1.29221	3.7462e-08	8.3204e-07	yes	-	-	-	-	GO:0016020//membrane	GO:0005215//transporter activity	GO:0006810//transport
Solyc03g113460.1	10	54.6667	2.93333	15.0733	2.36139	1.66103e-12	6.05616e-11	yes	-	-	-	-	-	GO:0016491//oxidoreductase activity	GO:0008152//metabolic process;GO:0055114//oxidation-reduction process
Solyc03g113510.1	21.6667	2	4.57333	0.41	-3.47955	1.21384e-09	3.33032e-08	yes	-	unknown protein; Has 109 Blast hits to 109 proteins in 52 species: Archae - 0; Bacteria - 4; Metazoa - 0; Fungi - 71; Plants - 32; Viruses - 0; Other Eukaryotes - 2 (source: NCBI BLink). [Source:TAIR;Acc:AT1G16770](projected from arabidopsis_thaliana,AT1G16770)	-	-	-	-	GO:0008150//biological_process
Solyc03g113520.2	483	177	35.2033	12.82	-1.45732	2.83406e-19	1.79177e-17	yes	-	-	-	-	GO:0016020//membrane;GO:0016021//integral component of membrane;GO:0005794//Golgi apparatus	GO:0016740//transferase activity;GO:0030246//carbohydrate binding;GO:0016757//transferase activity, transferring glycosyl groups;GO:0008378//galactosyltransferase activity	GO:0006486//protein glycosylation
Solyc03g113580.1	314.667	749	122.377	283.117	1.21007	3.90062e-15	1.80907e-13	yes	-	-	-	-	GO:0005576//extracellular region	GO:0046872//metal ion binding;GO:0030145//manganese ion binding;GO:0045735//nutrient reservoir activity	-
Solyc03g113720.2	148.667	73	29.9633	14.6133	-1.03591	2.87999e-06	4.76848e-05	yes	-	-	Signal transduction	ko04075//Plant hormone signal transduction	-	GO:0000156//phosphorelay response regulator activity	GO:0006355//regulation of transcription, DNA-templated;GO:0035556//intracellular signal transduction;GO:0000160//phosphorelay signal transduction system
Solyc03g113980.2	215.333	57.6667	22.3267	5.94	-1.91023	7.31944e-20	4.94362e-18	yes	-	-	-	-	-	-	-
Solyc03g114160.1	159.667	10.6667	13.9067	0.903333	-3.94437	5.92173e-28	7.50693e-26	yes	-	-	-	-	GO:0000151//ubiquitin ligase complex	GO:0004842//ubiquitin-protein ligase activity;GO:0005515//protein binding;GO:0005488//binding	GO:0016567//protein ubiquitination
Solyc03g114180.2	61.6667	220.667	6.43	22.76	1.82361	6.68579e-18	3.86151e-16	yes	-	-	-	-	-	GO:0016740//transferase activity;GO:0016758//transferase activity, transferring hexosyl groups;GO:0016757//transferase activity, transferring glycosyl groups	GO:0008152//metabolic process
Solyc03g114360.2	571.333	181.667	58.35	18.43	-1.66268	3.89362e-09	9.9535e-08	yes	-	-	-	-	-	GO:0003950//NAD+ ADP-ribosyltransferase activity	-
Solyc03g114600.2	263.333	93.6667	40.4367	14.15	-1.51486	5.52951e-13	2.10616e-11	yes	-	Protein ASC1 [Source:UniProtKB/Swiss-Prot;Acc:Q9M6A3]	Global and overview maps;Lipid metabolism	ko01100//Metabolic pathways;ko00600//Sphingolipid metabolism	GO:0016020//membrane;GO:0005783//endoplasmic reticulum;GO:0016021//integral component of membrane;GO:0005789//endoplasmic reticulum membrane	-	GO:0006629//lipid metabolic process
Solyc03g114650.1	5.66667	0.666667	3.04667	0.35	-3.1218	0.00153197	0.0134292	yes	-	-	-	-	-	-	-
Solyc03g114850.2	179.667	59	13.9267	4.53667	-1.61815	3.98889e-17	2.19123e-15	yes	-	-	-	-	GO:0005634//nucleus	GO:0003677//DNA binding	-
Solyc03g115060.2	25	11	3.50667	1.52	-1.20603	0.00107154	0.0098033	yes	-	unknown protein; FUNCTIONS IN: molecular_function unknown; INVOLVED IN: biological_process unknown; LOCATED IN: chloroplast; EXPRESSED IN: male gametophyte, flower, pollen tube; EXPRESSED DURING: L mature pollen stage, M germinated pollen stage, 4 a /.../s; BEST Arabidopsis thaliana protein match is: unknown protein (TAIR:AT2G03630.1); Has 383 Blast hits to 347 proteins in 86 species: Archae - 0;…	-	-	-	-	GO:0008150//biological_process
Solyc03g115070.1	401.667	110.333	36.6367	10.0367	-1.86801	9.86988e-24	8.62133e-22	yes	ATEXO70E2	exocyst subunit exo70 family protein E2 [Source:TAIR;Acc:AT5G61010](projected from arabidopsis_thaliana,AT5G61010)	-	-	GO:0000145//exocyst;GO:0070062//extracellular vesicular exosome;GO:0005829//cytosol	GO:0005515//protein binding	GO:0006887//exocytosis;GO:0009697//salicylic acid biosynthetic process;GO:0002237//response to molecule of bacterial origin;GO:0009627//systemic acquired resistance
Solyc03g115230.2	1086.33	231	57.0933	11.8133	-2.27291	4.8751e-35	9.48916e-33	yes	-	-	-	-	-	GO:0017111//nucleoside-triphosphatase activity;GO:0005524//ATP binding;GO:0000166//nucleotide binding	GO:0019538//protein metabolic process
Solyc03g115370.2	217.333	109	13.8367	6.8	-1.02489	2.53791e-09	6.63884e-08	yes	-	-	Global and overview maps;Lipid metabolism;Signal transduction;Lipid metabolism	ko01100//Metabolic pathways;ko00564//Glycerophospholipid metabolism;ko04070//Phosphatidylinositol signaling system;ko00561//Glycerolipid metabolism	-	GO:0003951//NAD+ kinase activity;GO:0004143//diacylglycerol kinase activity	GO:0008152//metabolic process;GO:0035556//intracellular signal transduction;GO:0007205//protein kinase C-activating G-protein coupled receptor signaling pathway
Solyc03g115710.1	90	20.6667	5.86	1.36	-2.10729	1.72436e-11	5.80737e-10	yes	-	Protein kinase superfamily protein [Source:TAIR;Acc:AT5G61350](projected from arabidopsis_thaliana,AT5G61350)	-	-	GO:0016020//membrane;GO:0016021//integral component of membrane	GO:0016772//transferase activity, transferring phosphorus-containing groups;GO:0005524//ATP binding;GO:0004674//protein serine/threonine kinase activity;GO:0004672//protein kinase activity;GO:0000166//nucleotide binding;GO:0016301//kinase activity;GO:0016740//transferase activity	GO:0006468//protein phosphorylation;GO:0016310//phosphorylation
Solyc03g115740.1	677.333	303.333	93.7967	41.5733	-1.17388	3.04747e-14	1.31015e-12	yes	-	-	-	-	GO:0016021//integral component of membrane	GO:0016758//transferase activity, transferring hexosyl groups	-
Solyc03g116120.1	4.33333	21.6667	1.56	7.80667	2.32316	2.89563e-05	0.000395688	yes	-	-	Metabolism of other amino acids	ko00480//Glutathione metabolism	-	GO:0005515//protein binding	-
Solyc03g116260.2	520.333	184	82.4867	28.4767	-1.53438	1.73564e-17	9.77334e-16	yes	-	-	-	-	-	GO:0016706//oxidoreductase activity, acting on paired donors, with incorporation or reduction of molecular oxygen, 2-oxoglutarate as one donor, and incorporation of one atom each of oxygen into both donors;GO:0016491//oxidoreductase activity	GO:0055114//oxidation-reduction process
Solyc03g116270.2	442.333	100.333	70.9633	15.69	-2.17723	1.60258e-32	2.67675e-30	yes	-	-	-	-	-	GO:0016706//oxidoreductase activity, acting on paired donors, with incorporation or reduction of molecular oxygen, 2-oxoglutarate as one donor, and incorporation of one atom each of oxygen into both donors;GO:0016491//oxidoreductase activity	GO:0055114//oxidation-reduction process
Solyc03g116280.2	37.6667	13.3333	11.8767	4.09	-1.53796	8.04519e-06	0.000122085	yes	-	-	-	-	-	GO:0016706//oxidoreductase activity, acting on paired donors, with incorporation or reduction of molecular oxygen, 2-oxoglutarate as one donor, and incorporation of one atom each of oxygen into both donors;GO:0016491//oxidoreductase activity	GO:0055114//oxidation-reduction process
Solyc03g116290.1	55.6667	18	12.0667	3.84333	-1.6506	2.91645e-08	6.56599e-07	yes	-	-	-	-	-	GO:0016706//oxidoreductase activity, acting on paired donors, with incorporation or reduction of molecular oxygen, 2-oxoglutarate as one donor, and incorporation of one atom each of oxygen into both donors;GO:0016491//oxidoreductase activity	GO:0055114//oxidation-reduction process
Solyc03g116340.2	628	197.333	87.6433	26.9433	-1.70172	7.17496e-26	7.84801e-24	yes	PYE	DNA-binding protein [Source:UniProtKB/TrEMBL;Acc:Q1W7D8]	-	-	GO:0005634//nucleus	GO:0003700//sequence-specific DNA binding transcription factor activity;GO:0003677//DNA binding;GO:0046983//protein dimerization activity	GO:0006355//regulation of transcription, DNA-templated;GO:0055072//iron ion homeostasis;GO:0010106//cellular response to iron ion starvation;GO:0006351//transcription, DNA-templated
Solyc03g116390.2	110.667	17.3333	35.67	4.86667	-2.87371	0.000302903	0.00325272	yes	-	-	-	-	-	-	-
Solyc03g116710.2	140	62.6667	27.7067	12.2033	-1.18296	8.57556e-10	2.40077e-08	yes	-	-	-	-	-	-	-
Solyc03g116770.2	15	5.66667	3.04333	1.15	-1.40402	0.00350652	0.0271473	yes	-	unknown protein; FUNCTIONS IN: molecular_function unknown; INVOLVED IN: biological_process unknown; LOCATED IN: endomembrane system; EXPRESSED IN: flower; EXPRESSED DURING: petal differentiation and expansion stage; Has 62 Blast hits to 62 proteins /.../species: Archae - 0; Bacteria - 0; Metazoa - 0; Fungi - 0; Plants - 62; Viruses - 0; Other Eukaryotes - 0 (source: NCBI BLink). [Source:TAIR;Acc:…	-	-	-	GO:0043565//sequence-specific DNA binding;GO:0003674//molecular_function	GO:0006351//transcription, DNA-templated;GO:0008150//biological_process
Solyc03g116890.2	1149.67	134.667	148.153	17.3067	-3.09769	2.15662e-33	3.78097e-31	yes	-	WRKY [Source:UniProtKB/TrEMBL;Acc:B3VKU0]	-	-	-	GO:0003700//sequence-specific DNA binding transcription factor activity;GO:0043565//sequence-specific DNA binding	GO:0006355//regulation of transcription, DNA-templated
Solyc03g117050.2	56.6667	19	8.5	2.74667	-1.62978	5.90055e-08	1.26836e-06	yes	NIP6;1	NOD26-like intrinsic protein 6;1 [Source:TAIR;Acc:AT1G80760](projected from arabidopsis_thaliana,AT1G80760)	-	-	GO:0016020//membrane;GO:0016021//integral component of membrane;GO:0005886//plasma membrane	GO:0005215//transporter activity;GO:0015168//glycerol transmembrane transporter activity;GO:0015204//urea transmembrane transporter activity;GO:0046715//borate transmembrane transporter activity	GO:0006810//transport;GO:0015793//glycerol transport;GO:0071918//urea transmembrane transport;GO:0035445//borate transmembrane transport;GO:0046713//borate transport;GO:0010264//myo-inositol hexakisphosphate biosynthetic process
Solyc03g117210.2	245.667	115.333	40.9033	18.9133	-1.11281	2.20411e-11	7.27444e-10	yes	-	-	-	-	-	-	-
Solyc03g117260.1	14.3333	2.66667	1.51	0.283333	-2.41398	2.01684e-05	0.000283436	yes	-	-	-	-	-	-	-
Solyc03g117270.1	168.667	11.6667	25.07	1.72667	-3.8599	6.32413e-42	1.97889e-39	yes	-	-	-	-	-	GO:0005515//protein binding	-
Solyc03g117630.1	72	33.6667	6.7	2.96333	-1.17694	0.00103143	0.00948433	yes	Hsp70b	heat shock protein 70B [Source:TAIR;Acc:AT1G16030](projected from arabidopsis_thaliana,AT1G16030)	Folding, sorting and degradation;Transcription;Transport and catabolism	ko04141//Protein processing in endoplasmic reticulum;ko03040//Spliceosome;ko04144//Endocytosis	GO:0005618//cell wall;GO:0005886//plasma membrane;GO:0005737//cytoplasm;GO:0016020//membrane;GO:0009507//chloroplast	GO:0005524//ATP binding;GO:0000166//nucleotide binding	GO:0010286//heat acclimation;GO:0006950//response to stress;GO:0009644//response to high light intensity;GO:0006457//protein folding;GO:0034976//response to endoplasmic reticulum stress;GO:0042542//response to hydrogen peroxide
Solyc03g117640.1	111.333	35.6667	17.6133	5.59	-1.65575	3.71183e-13	1.43369e-11	yes	-	-	-	-	-	GO:0016772//transferase activity, transferring phosphorus-containing groups;GO:0005524//ATP binding;GO:0004674//protein serine/threonine kinase activity;GO:0004672//protein kinase activity;GO:0000166//nucleotide binding	GO:0006468//protein phosphorylation
Solyc03g117980.2	3588.67	1362.67	163.48	62.16	-1.39506	1.90105e-16	9.95637e-15	yes	-	Whitefly-induced gp91-phox [Source:UniProtKB/TrEMBL;Acc:Q9LDD7]	Environmental adaptation	ko04626//Plant-pathogen interaction	GO:0016020//membrane;GO:0016021//integral component of membrane	GO:0016491//oxidoreductase activity;GO:0004601//peroxidase activity;GO:0005509//calcium ion binding;GO:0050664//oxidoreductase activity, acting on NAD(P)H, oxygen as acceptor	GO:0055114//oxidation-reduction process
Solyc03g118090.2	156.333	52	14.0467	4.62333	-1.60322	1.55625e-14	6.88203e-13	yes	-	-	-	-	GO:0016020//membrane;GO:0016021//integral component of membrane	GO:0005509//calcium ion binding	GO:0055085//transmembrane transport;GO:0006810//transport
Solyc03g118130.2	106	35	27.43	8.80667	-1.63909	1.29952e-09	3.54728e-08	yes	-	Rubredoxin-like superfamily protein [Source:TAIR;Acc:AT5G51010](projected from arabidopsis_thaliana,AT5G51010)	-	-	-	GO:0005506//iron ion binding	-
Solyc03g118470.2	1903.33	541.667	260.68	73.58	-1.82489	4.29464e-24	3.83262e-22	yes	-	-	-	-	-	GO:0016787//hydrolase activity	-
Solyc03g118810.1	849.667	302.667	551.92	190.203	-1.53692	8.86723e-16	4.33197e-14	yes	-	-	Environmental adaptation	ko04626//Plant-pathogen interaction	-	GO:0005509//calcium ion binding	-
Solyc03g119180.1	5.33333	15.6667	3.57667	10.55	1.56056	0.00225278	0.0186875	yes	-	-	-	-	-	-	-
Solyc03g119250.2	1539.33	205	157.313	20.8067	-2.91852	1.53123e-41	4.56049e-39	yes	-	-	-	-	-	-	-
Solyc03g119340.2	365.333	36.6667	39.0867	3.88	-3.33255	1.81473e-65	2.49223e-62	yes	-	-	-	-	-	GO:0016772//transferase activity, transferring phosphorus-containing groups;GO:0005524//ATP binding;GO:0004674//protein serine/threonine kinase activity;GO:0004672//protein kinase activity	GO:0006468//protein phosphorylation
Solyc03g119530.2	330.667	1111	65.79	214.08	1.70221	3.41627e-23	2.90206e-21	yes	-	-	-	-	-	-	-
Solyc03g119580.1	23.6667	6.33333	3.99333	1.05	-1.9272	2.32354e-06	3.92335e-05	yes	-	Integrase-type DNA-binding superfamily protein [Source:TAIR;Acc:AT1G49120](projected from arabidopsis_thaliana,AT1G49120)	-	-	GO:0005634//nucleus	GO:0003700//sequence-specific DNA binding transcription factor activity;GO:0003677//DNA binding	GO:0006355//regulation of transcription, DNA-templated;GO:0006351//transcription, DNA-templated;GO:0009873//ethylene-activated signaling pathway
Solyc03g119590.1	41.6667	7.66667	70.77	12.2633	-2.52879	2.42111e-09	6.34675e-08	yes	-	-	-	-	-	-	-
Solyc03g119610.1	378.667	970.667	125.063	306.077	1.29123	1.59327e-10	4.82254e-09	yes	-	-	-	-	-	-	-
Solyc03g119640.2	320.333	158.333	23.9167	11.6167	-1.04182	6.46984e-10	1.83622e-08	yes	-	-	-	-	-	-	GO:0015743//malate transport
Solyc03g119660.1	23.3333	49	3.53667	7.45333	1.0755	0.000386615	0.00404408	yes	-	-	-	-	-	-	-
Solyc03g119970.2	181.667	375	13.64	27.92	1.03346	9.41723e-11	2.93191e-09	yes	-	-	-	-	GO:0016021//integral component of membrane	GO:0005524//ATP binding;GO:0005471//ATP:ADP antiporter activity	GO:0006810//transport
Solyc03g120090.1	432.333	198.333	100.663	45.07	-1.1593	8.63178e-14	3.51528e-12	yes	A37	pyridoxine biosynthesis 1.2 [Source:TAIR;Acc:AT3G16050](projected from arabidopsis_thaliana,AT3G16050)	Metabolism of cofactors and vitamins	ko00750//Vitamin B6 metabolism	GO:0005829//cytosol;GO:0005737//cytoplasm	GO:0003824//catalytic activity;GO:0046982//protein heterodimerization activity;GO:0005515//protein binding	GO:0008152//metabolic process;GO:0042823//pyridoxal phosphate biosynthetic process;GO:0008615//pyridoxine biosynthetic process;GO:0042819//vitamin B6 biosynthetic process;GO:0009644//response to high light intensity;GO:0006457//protein folding;GO:0009408//response to heat;GO:0034976//response to endoplasmic reticulum stress;GO:0042542//response to hydrogen peroxide
Solyc03g120120.2	401.333	182.667	43.6033	19.5267	-1.15899	5.05692e-13	1.9321e-11	yes	-	-	-	-	-	-	-
Solyc03g120290.2	409	184.667	121.297	53.0633	-1.19275	1.95388e-10	5.86877e-09	yes	-	-	-	-	-	-	-
Solyc03g120320.1	29	68.6667	5.56	12.6933	1.19091	2.57514e-06	4.29828e-05	yes	-	-	-	-	-	GO:0005515//protein binding	-
Solyc03g120330.1	29.3333	107.333	5.43333	19.39	1.8354	4.24049e-12	1.50395e-10	yes	-	-	-	-	-	GO:0005515//protein binding	-
Solyc03g120510.1	18	41	6.53667	14.28	1.12737	0.000236029	0.00261329	yes	-	FUNCTIONS IN: molecular_function unknown; INVOLVED IN: biological_process unknown; LOCATED IN: chloroplast; EXPRESSED IN: 16 plant structures; EXPRESSED DURING: 12 growth stages; BEST Arabidopsis thaliana protein match is: Vacuolar sorting protein 9 /.../) domain (TAIR:AT5G09320.1); Has 106 Blast hits to 106 proteins in 16 species: Archae - 0; Bacteria - 0; Metazoa - 0; Fungi - 4; Plants - 102; V…	-	-	GO:0009507//chloroplast	GO:0003723//RNA binding	GO:0000373//Group II intron splicing;GO:0009658//chloroplast organization
Solyc03g120550.2	2329.8	748.297	164.33	52.1933	-1.65466	1.5149e-26	1.72573e-24	yes	-	-	-	-	GO:0016020//membrane;GO:0016021//integral component of membrane	GO:0005215//transporter activity	GO:0006857//oligopeptide transport;GO:0006810//transport
Solyc03g121040.2	83.3333	234.667	14.46	39.5367	1.45112	4.20447e-12	1.49331e-10	yes	-	2-oxoglutarate (2OG) and Fe(II)-dependent oxygenase superfamily protein [Source:TAIR;Acc:AT3G21360](projected from arabidopsis_thaliana,AT3G21360)	-	-	GO:0005634//nucleus	GO:0016491//oxidoreductase activity;GO:0046872//metal ion binding	GO:0055114//oxidation-reduction process
Solyc03g121190.2	15.6667	46	12.3167	34.47	1.48473	1.3704e-06	2.38902e-05	yes	-	-	-	-	-	-	-
Solyc03g121230.2	27.6667	10.3333	1.60667	0.61	-1.39719	0.000837824	0.00795659	yes	-	-	-	-	-	GO:0016772//transferase activity, transferring phosphorus-containing groups;GO:0005524//ATP binding;GO:0004674//protein serine/threonine kinase activity;GO:0004672//protein kinase activity;GO:0005515//protein binding	GO:0006468//protein phosphorylation
Solyc03g121340.1	20.3333	8	11.73	4.62333	-1.3432	0.00273333	0.0220091	yes	-	-	-	-	-	-	-
Solyc03g121360.1	669.333	321	294.297	135.873	-1.11501	3.67722e-10	1.07448e-08	yes	-	-	Transport and catabolism	ko04144//Endocytosis	-	-	GO:0015031//protein transport;GO:0007034//vacuolar transport
Solyc03g121400.1	182	50	74.59	20	-1.89898	6.65411e-17	3.56811e-15	yes	ADOF2	DOF zinc finger protein 2 [Source:TAIR;Acc:AT3G21270](projected from arabidopsis_thaliana,AT3G21270)	-	-	GO:0005634//nucleus	GO:0003677//DNA binding;GO:0046872//metal ion binding;GO:0003700//sequence-specific DNA binding transcription factor activity	GO:0006355//regulation of transcription, DNA-templated;GO:0019344//cysteine biosynthetic process;GO:0006351//transcription, DNA-templated
Solyc03g121540.2	1111.33	2789.67	58.7933	146.173	1.31396	0.000711568	0.00689828	yes	-	Beta-galactosidase [Source:UniProtKB/TrEMBL;Acc:Q9ZP11]	-	-	-	GO:0003824//catalytic activity;GO:0016787//hydrolase activity;GO:0030246//carbohydrate binding;GO:0016798//hydrolase activity, acting on glycosyl bonds;GO:0004565//beta-galactosidase activity;GO:0004553//hydrolase activity, hydrolyzing O-glycosyl compounds	GO:0008152//metabolic process;GO:0005975//carbohydrate metabolic process
Solyc03g121620.1	1629	672	459.223	184.737	-1.31373	1.79994e-15	8.60628e-14	yes	-	Late embryogenesis abundant (LEA) hydroxyproline-rich glycoprotein family [Source:TAIR;Acc:AT1G17620](projected from arabidopsis_thaliana,AT1G17620)	-	-	GO:0009506//plasmodesma;GO:0005886//plasma membrane	-	GO:0008150//biological_process
Solyc03g122190.2	458.667	25	57.4	3.15	-4.18763	6.3998e-49	2.98496e-46	yes	-	-	Signal transduction;Environmental adaptation	ko04075//Plant hormone signal transduction;ko04626//Plant-pathogen interaction	-	-	-
Solyc03g122340.2	3067.67	207	162.653	11.0567	-3.87881	1.19015e-44	4.52624e-42	yes	-	Lipoxygenase [Source:UniProtKB/TrEMBL;Acc:Q96574]	Global and overview maps;Lipid metabolism;Lipid metabolism	ko01100//Metabolic pathways;ko00592//alpha-Linolenic acid metabolism;ko00591//Linoleic acid metabolism	-	GO:0046872//metal ion binding;GO:0016491//oxidoreductase activity;GO:0005506//iron ion binding;GO:0051213//dioxygenase activity;GO:0016702//oxidoreductase activity, acting on single donors with incorporation of molecular oxygen, incorporation of two atoms of oxygen;GO:0016165//linoleate 13S-lipoxygenase activity;GO:0005515//protein binding	GO:0055114//oxidation-reduction process;GO:0031408//oxylipin biosynthetic process;GO:0006633//fatty acid biosynthetic process
Solyc03g122350.2	878.117	311.407	73.4167	25.88	-1.50427	2.35781e-16	1.22447e-14	yes	-	-	-	-	-	GO:0046872//metal ion binding;GO:0020037//heme binding;GO:0016705//oxidoreductase activity, acting on paired donors, with incorporation or reduction of molecular oxygen;GO:0009055//electron carrier activity;GO:0004497//monooxygenase activity;GO:0016491//oxidoreductase activity;GO:0005506//iron ion binding	GO:0055114//oxidation-reduction process
Solyc03g123460.2	56	23.3333	20.81	8.44667	-1.30082	2.1365e-05	0.000299062	yes	-	-	-	-	-	-	-
Solyc03g123540.2	41	6	21.4467	2.96	-2.85708	3.46623e-09	8.93486e-08	yes	-	HSP20-like chaperones superfamily protein [Source:TAIR;Acc:AT1G54050](projected from arabidopsis_thaliana,AT1G54050)	Folding, sorting and degradation	ko04141//Protein processing in endoplasmic reticulum	GO:0005737//cytoplasm	GO:0003674//molecular_function	GO:0006950//response to stress;GO:0006457//protein folding
Solyc03g123620.2	3495.67	714.333	263.633	53.3767	-2.30425	2.81318e-46	1.17868e-43	yes	ATPME1	pectin methylesterase 1 [Source:TAIR;Acc:AT1G53840](projected from arabidopsis_thaliana,AT1G53840)	-	-	GO:0005618//cell wall;GO:0009506//plasmodesma;GO:0005768//endosome;GO:0005802//trans-Golgi network;GO:0005576//extracellular region;GO:0005886//plasma membrane;GO:0016020//membrane;GO:0005794//Golgi apparatus;GO:0005774//vacuolar membrane	GO:0016787//hydrolase activity;GO:0045330;GO:0030599//pectinesterase activity;GO:0004857//enzyme inhibitor activity	GO:0042545//cell wall modification;GO:0045490//pectin catabolic process;GO:0043086//negative regulation of catalytic activity
Solyc03g123680.1	34.3333	16.3333	11.4467	5.24	-1.12729	0.00110359	0.0100704	yes	-	-	-	-	-	GO:0046872//metal ion binding;GO:0008270//zinc ion binding;GO:0005515//protein binding	-
Solyc03g124110.1	798.7	116.947	202.207	28.87	-2.80819	3.14266e-28	4.11041e-26	yes	-	CBF2 [Source:UniProtKB/TrEMBL;Acc:Q674Z8]	-	-	GO:0005634//nucleus	GO:0003700//sequence-specific DNA binding transcription factor activity;GO:0003677//DNA binding	GO:0006355//regulation of transcription, DNA-templated;GO:0006351//transcription, DNA-templated
Solyc04g005020.2	11.3333	2	1.60667	0.26	-2.62749	0.00196352	0.0166341	yes	-	-	-	-	-	GO:0005515//protein binding	-
Solyc04g005040.1	2432.67	479.667	444.02	86.4967	-2.35991	1.04718e-39	2.81373e-37	yes	-	-	-	-	GO:0031012//extracellular matrix	GO:0004222//metalloendopeptidase activity;GO:0046872//metal ion binding;GO:0016787//hydrolase activity;GO:0008237//metallopeptidase activity;GO:0008270//zinc ion binding;GO:0008233//peptidase activity	GO:0006508//proteolysis
Solyc04g005050.1	750.667	297	136.017	52.84	-1.36408	9.15431e-14	3.72195e-12	yes	-	-	-	-	GO:0031012//extracellular matrix	GO:0004222//metalloendopeptidase activity;GO:0046872//metal ion binding;GO:0016787//hydrolase activity;GO:0008237//metallopeptidase activity;GO:0008270//zinc ion binding;GO:0008233//peptidase activity	GO:0006508//proteolysis
Solyc04g005070.2	135.667	60	10.8867	4.74333	-1.19859	4.96274e-08	1.07897e-06	yes	-	-	-	-	GO:0016020//membrane	GO:0005215//transporter activity	GO:0006810//transport
Solyc04g005170.1	40.6667	137	19.8067	64.22	1.69704	1.52007e-15	7.31055e-14	yes	-	-	-	-	-	GO:0003700//sequence-specific DNA binding transcription factor activity;GO:0043565//sequence-specific DNA binding	GO:0006355//regulation of transcription, DNA-templated
Solyc04g005380.2	25	2.33333	3.86667	0.33	-3.55055	1.51094e-06	2.62109e-05	yes	-	-	-	-	-	-	-
Solyc04g005480.1	781	264.667	473.253	154.993	-1.61041	2.39962e-16	1.24357e-14	yes	-	-	-	-	-	-	-
Solyc04g005670.1	1263	479	201.937	75.1	-1.42702	2.39503e-23	2.05573e-21	yes	-	-	-	-	-	GO:0005515//protein binding	-
Solyc04g007130.1	293.333	149.333	152.553	74.49	-1.0342	1.02033e-06	1.81849e-05	yes	-	-	-	-	-	-	-
Solyc04g007180.1	17.6667	51	3.63333	10.17	1.48495	8.13126e-07	1.48319e-05	yes	-	-	-	-	GO:0005634//nucleus	GO:0003700//sequence-specific DNA binding transcription factor activity;GO:0003677//DNA binding	GO:0006355//regulation of transcription, DNA-templated;GO:0006351//transcription, DNA-templated
Solyc04g007220.2	130.667	273.667	25.4667	51.4833	1.0155	7.91494e-08	1.66375e-06	yes	-	-	-	-	-	-	-
Solyc04g007320.1	83.6667	35.6667	4.14	1.76333	-1.23133	2.729e-05	0.000374574	yes	-	-	-	-	-	GO:0043531//ADP binding;GO:0017111//nucleoside-triphosphatase activity;GO:0005524//ATP binding;GO:0000166//nucleotide binding;GO:0005515//protein binding	GO:0006952//defense response;GO:0007165//signal transduction
Solyc04g007390.2	32.3333	14	5.89333	2.50667	-1.23331	0.00506446	0.0370943	yes	-	-	-	-	-	GO:0016772//transferase activity, transferring phosphorus-containing groups;GO:0005524//ATP binding;GO:0004674//protein serine/threonine kinase activity;GO:0004672//protein kinase activity;GO:0000166//nucleotide binding	GO:0006468//protein phosphorylation
Solyc04g007580.1	702.667	171.333	457.977	107.66	-2.08879	1.56007e-21	1.19027e-19	yes	-	-	-	-	-	-	-
Solyc04g007620.1	46.6667	16.6667	36.52	12.71	-1.52272	1.92473e-05	0.000271571	yes	-	-	-	-	-	-	-
Solyc04g007880.2	338.333	74.3333	42.0767	9.22	-2.19018	1.95041e-24	1.8194e-22	yes	-	Protein kinase superfamily protein [Source:TAIR;Acc:AT1G70740](projected from arabidopsis_thaliana,AT1G70740)	-	-	-	GO:0016772//transferase activity, transferring phosphorus-containing groups;GO:0005524//ATP binding;GO:0004674//protein serine/threonine kinase activity;GO:0004672//protein kinase activity;GO:0016301//kinase activity	GO:0006468//protein phosphorylation;GO:0016310//phosphorylation
Solyc04g007990.1	4.66667	13	3.43667	9.18	1.41748	0.00516546	0.0376667	yes	-	-	-	-	-	-	-
Solyc04g008100.1	1875	619.333	267.393	86.9467	-1.62076	3.01848e-22	2.42263e-20	yes	-	-	-	-	GO:0000151//ubiquitin ligase complex	GO:0004842//ubiquitin-protein ligase activity;GO:0005488//binding	GO:0016567//protein ubiquitination
Solyc04g008210.1	215.333	107	45.1633	21.7567	-1.05369	7.42105e-07	1.36596e-05	yes	-	ETAG-A3 [Source:UniProtKB/TrEMBL;Acc:Q9SLN9]	-	-	GO:0048046//apoplast;GO:0005618//cell wall	GO:0004553//hydrolase activity, hydrolyzing O-glycosyl compounds;GO:0016762//xyloglucan:xyloglucosyl transferase activity	GO:0005975//carbohydrate metabolic process;GO:0006073//cellular glucan metabolic process
Solyc04g008870.2	26	56	4.69	9.73	1.05285	0.000117459	0.00139999	yes	-	-	-	-	-	GO:0003682//chromatin binding;GO:0003677//DNA binding	-
Solyc04g008950.2	63.2967	160.513	11.94	29.8333	1.32112	1.60744e-11	5.421e-10	yes	-	-	-	-	-	-	-
Solyc04g009780.1	0.333333	4.66667	0.16	2.30667	3.84967	0.0021311	0.0178398	yes	-	-	-	-	-	GO:0046872//metal ion binding;GO:0008270//zinc ion binding;GO:0005515//protein binding	-
Solyc04g010250.2	153.667	364.667	29.62	68.17	1.20257	4.88262e-14	2.04228e-12	yes	-	-	-	-	-	-	-
Solyc04g011440.2	2351.67	436.667	167.107	30.1667	-2.46974	4.11056e-45	1.5877e-42	yes	-	Heat shock protein 70 isoform 3 [Source:UniProtKB/TrEMBL;Acc:H1ZXA9]	Folding, sorting and degradation;Transcription;Transport and catabolism	ko04141//Protein processing in endoplasmic reticulum;ko03040//Spliceosome;ko04144//Endocytosis	-	GO:0005524//ATP binding;GO:0000166//nucleotide binding	GO:0006950//response to stress
Solyc04g011520.2	81.6667	240.667	8.34667	23.8767	1.51633	5.12521e-15	2.34187e-13	yes	-	-	-	-	-	GO:0016772//transferase activity, transferring phosphorus-containing groups;GO:0005524//ATP binding;GO:0004674//protein serine/threonine kinase activity;GO:0004672//protein kinase activity;GO:0000166//nucleotide binding	GO:0006468//protein phosphorylation
Solyc04g011680.1	12.6667	29.3333	1.55667	3.53	1.18121	0.00102223	0.00942192	yes	-	-	-	-	-	GO:0046872//metal ion binding;GO:0020037//heme binding;GO:0016705//oxidoreductase activity, acting on paired donors, with incorporation or reduction of molecular oxygen;GO:0009055//electron carrier activity;GO:0004497//monooxygenase activity;GO:0016491//oxidoreductase activity;GO:0005506//iron ion binding	GO:0055114//oxidation-reduction process
Solyc04g011750.2	31.6667	303.667	13.36	124.633	3.2217	2.00432e-51	1.0771e-48	yes	-	-	-	-	-	-	-
Solyc04g011760.2	1	5.66667	1.00667	5.72333	2.50727	0.004357	0.0326181	yes	-	-	-	-	-	-	-
Solyc04g011940.1	12.6667	36.3333	1.58667	4.35667	1.45723	0.00187207	0.0159578	yes	-	-	-	-	-	GO:0046872//metal ion binding;GO:0020037//heme binding;GO:0016705//oxidoreductase activity, acting on paired donors, with incorporation or reduction of molecular oxygen;GO:0009055//electron carrier activity;GO:0004497//monooxygenase activity;GO:0016491//oxidoreductase activity;GO:0005506//iron ion binding	GO:0055114//oxidation-reduction process
Solyc04g014500.2	251.333	586.333	35.27	80.1733	1.18468	7.74054e-14	3.17324e-12	yes	-	-	-	-	-	GO:0016787//hydrolase activity	-
Solyc04g015200.2	51.6667	22.3333	5.80333	2.40333	-1.27185	0.000258734	0.00282504	yes	PFK2	phosphofructokinase 2 [Source:TAIR;Acc:AT5G47810](projected from arabidopsis_thaliana,AT5G47810)	Global and overview maps;Global and overview maps;Carbohydrate metabolism;Carbohydrate metabolism;Carbohydrate metabolism;Carbohydrate metabolism	ko01100//Metabolic pathways;ko01110//Biosynthesis of secondary metabolites;ko00010//Glycolysis / Gluconeogenesis;ko00051//Fructose and mannose metabolism;ko00030//Pentose phosphate pathway;ko00052//Galactose metabolism	GO:0005945//6-phosphofructokinase complex;GO:0005829//cytosol;GO:0005737//cytoplasm	GO:0005524//ATP binding;GO:0003872//6-phosphofructokinase activity;GO:0000166//nucleotide binding;GO:0016301//kinase activity;GO:0016740//transferase activity	GO:0006096//glycolytic process;GO:0006002//fructose 6-phosphate metabolic process;GO:0016310//phosphorylation
Solyc04g015360.2	1177.67	189.667	132.853	21.21	-2.64702	8.40108e-46	3.46124e-43	yes	-	-	-	-	-	GO:0003700//sequence-specific DNA binding transcription factor activity;GO:0043565//sequence-specific DNA binding;GO:0008270//zinc ion binding	GO:0006355//regulation of transcription, DNA-templated
Solyc04g015750.2	186.333	61	6.54	2.09667	-1.64119	2.02121e-14	8.85894e-13	yes	GUN5	magnesium-chelatase subunit chlH, chloroplast, putative / Mg-protoporphyrin IX chelatase, putative (CHLH) [Source:TAIR;Acc:AT5G13630](projected from arabidopsis_thaliana,AT5G13630)	Global and overview maps;Global and overview maps;Metabolism of cofactors and vitamins	ko01100//Metabolic pathways;ko01110//Biosynthesis of secondary metabolites;ko00860//Porphyrin and chlorophyll metabolism	GO:0010007//magnesium chelatase complex;GO:0031969//chloroplast membrane;GO:0009706//chloroplast inner membrane;GO:0005739//mitochondrion;GO:0009570//chloroplast stroma;GO:0009536//plastid;GO:0016020//membrane;GO:0009507//chloroplast	GO:0016851//magnesium chelatase activity;GO:0000166//nucleotide binding;GO:0005524//ATP binding;GO:0016874//ligase activity	GO:0009058//biosynthetic process;GO:0015995//chlorophyll biosynthetic process;GO:0015979//photosynthesis;GO:0019684//photosynthesis, light reaction
Solyc04g016000.2	163	334.333	23.55	47.3	1.00611	4.10001e-10	1.18958e-08	yes	-	-	-	-	GO:0005634//nucleus	GO:0003700//sequence-specific DNA binding transcription factor activity;GO:0043565//sequence-specific DNA binding;GO:0003677//DNA binding	GO:0006355//regulation of transcription, DNA-templated;GO:0009408//response to heat
Solyc04g016210.2	11.6667	37	1.56333	4.74333	1.60128	2.33853e-06	3.94597e-05	yes	-	-	-	-	-	GO:0016740//transferase activity;GO:0016758//transferase activity, transferring hexosyl groups;GO:0016757//transferase activity, transferring glycosyl groups	GO:0008152//metabolic process
Solyc04g016230.2	69.3333	380	7.92	41.8133	2.40039	2.04087e-11	6.75372e-10	yes	-	-	Metabolism of terpenoids and polyketides	ko00908//Zeatin biosynthesis	-	GO:0016740//transferase activity;GO:0016758//transferase activity, transferring hexosyl groups;GO:0016757//transferase activity, transferring glycosyl groups	GO:0008152//metabolic process
Solyc04g024780.1	24.3333	9.33333	4.98667	1.86333	-1.42019	0.000850616	0.00806568	yes	-	-	-	-	-	-	-
Solyc04g025530.2	30.3333	66.3333	3.01	6.54333	1.12026	0.000587627	0.0058526	yes	-	-	Global and overview maps;Global and overview maps;Amino acid metabolism;Metabolism of other amino acids;Carbohydrate metabolism;Metabolism of other amino acids	ko01100//Metabolic pathways;ko01110//Biosynthesis of secondary metabolites;ko00250//Alanine, aspartate and glutamate metabolism;ko00410//beta-Alanine metabolism;ko00650//Butanoate metabolism;ko00430//Taurine and hypotaurine metabolism	-	GO:0003824//catalytic activity;GO:0030170//pyridoxal phosphate binding;GO:0004351//glutamate decarboxylase activity;GO:0016831//carboxy-lyase activity;GO:0016829//lyase activity	GO:0019752//carboxylic acid metabolic process;GO:0006536//glutamate metabolic process
Solyc04g025880.2	115.333	371	7.96	25.2267	1.66411	5.02314e-19	3.1043e-17	yes	-	-	-	-	GO:0016020//membrane	GO:0015079//potassium ion transmembrane transporter activity	GO:0071805//potassium ion transmembrane transport
Solyc04g040090.2	16.6667	105.667	2.07	13.1267	2.6648	2.09582e-19	1.34886e-17	yes	-	-	-	-	-	GO:0016844//strictosidine synthase activity	GO:0009058//biosynthetic process
Solyc04g040130.1	47.3333	246	8.22333	42.44	2.36763	2.44871e-34	4.58577e-32	yes	-	-	Lipid metabolism	ko01040//Biosynthesis of unsaturated fatty acids	-	GO:0016717//oxidoreductase activity, acting on paired donors, with oxidation of a pair of donors resulting in the reduction of molecular oxygen to two molecules of water	GO:0055114//oxidation-reduction process;GO:0006629//lipid metabolic process
Solyc04g040180.2	105.667	789.333	19.3367	138.863	2.84425	5.31238e-32	8.58314e-30	yes	-	-	-	-	-	GO:0008168//methyltransferase activity	GO:0008152//metabolic process;GO:0032259//methylation
Solyc04g040220.2	97.0733	260.667	10.5633	27.9567	1.40413	4.34189e-15	1.99501e-13	yes	-	-	Signal transduction	ko04075//Plant hormone signal transduction	-	GO:0005515//protein binding	-
Solyc04g049090.2	57.3333	161	5.41667	14.9267	1.46241	1.43342e-14	6.36161e-13	yes	-	MLO1 [Source:UniProtKB/TrEMBL;Acc:Q56BA6]	-	-	GO:0016020//membrane;GO:0016021//integral component of membrane	GO:0005516//calmodulin binding	GO:0006952//defense response;GO:0009607//response to biotic stimulus
Solyc04g049670.2	387.333	1137	28.4433	81.94	1.52648	3.14098e-24	2.86513e-22	yes	-	-	Environmental adaptation	ko04712//Circadian rhythm - plant	-	GO:0000156//phosphorelay response regulator activity;GO:0005515//protein binding	GO:0006355//regulation of transcription, DNA-templated;GO:0035556//intracellular signal transduction;GO:0000160//phosphorelay signal transduction system
Solyc04g049680.2	24.3333	60.6667	7.89667	19.76	1.32327	0.0017865	0.0153235	yes	-	-	-	-	-	-	-
Solyc04g050440.2	922.333	2500.33	86.7133	233.34	1.42811	1.04249e-19	6.90893e-18	yes	ATAMT1;2	Ammonium transporter 1 member 2 [Source:UniProtKB/Swiss-Prot;Acc:O04161]	-	-	GO:0016020//membrane;GO:0016021//integral component of membrane;GO:0005886//plasma membrane	GO:0008519//ammonium transmembrane transporter activity	GO:0015843//methylammonium transport;GO:0015695//organic cation transport;GO:0010264//myo-inositol hexakisphosphate biosynthetic process;GO:0006810//transport;GO:0072488//ammonium transmembrane transport;GO:0015696//ammonium transport
Solyc04g050620.2	45.6667	100	4.68667	10.2433	1.12805	5.02484e-07	9.46754e-06	yes	-	-	-	-	-	GO:0046872//metal ion binding;GO:0020037//heme binding;GO:0016705//oxidoreductase activity, acting on paired donors, with incorporation or reduction of molecular oxygen;GO:0009055//electron carrier activity;GO:0004497//monooxygenase activity;GO:0016491//oxidoreductase activity;GO:0005506//iron ion binding	GO:0055114//oxidation-reduction process
Solyc04g051180.1	21.6667	56.6667	14.0633	34.9767	1.31445	5.54854e-07	1.03673e-05	yes	-	-	-	-	-	-	-
Solyc04g051690.2	19.3333	5.66667	6.17667	1.79667	-1.78151	0.000116663	0.00139454	yes	-	-	-	-	-	GO:0003700//sequence-specific DNA binding transcription factor activity;GO:0043565//sequence-specific DNA binding	GO:0006355//regulation of transcription, DNA-templated
Solyc04g051820.2	288	136.333	173.093	78.4167	-1.14232	6.51298e-10	1.84634e-08	yes	-	-	-	-	-	-	-
Solyc04g054260.2	91.6667	368.333	9.61333	37.8	1.97528	9.408e-22	7.38304e-20	yes	-	-	-	-	-	GO:0046872//metal ion binding;GO:0020037//heme binding;GO:0016705//oxidoreductase activity, acting on paired donors, with incorporation or reduction of molecular oxygen;GO:0009055//electron carrier activity;GO:0004497//monooxygenase activity;GO:0016491//oxidoreductase activity;GO:0005506//iron ion binding	GO:0055114//oxidation-reduction process
Solyc04g054690.2	2792.09	621.667	240.48	53.0233	-2.18122	1.84613e-38	4.56364e-36	yes	-	Ascorbate oxidase [Source:UniProtKB/TrEMBL;Acc:Q4VDN6]	-	-	GO:0005576//extracellular region	GO:0046872//metal ion binding;GO:0016491//oxidoreductase activity;GO:0005507//copper ion binding;GO:0008447//L-ascorbate oxidase activity	GO:0055114//oxidation-reduction process
Solyc04g054740.2	489.973	122.333	45.0433	10.9667	-2.03819	5.69061e-17	3.07144e-15	yes	-	Myo-inositol-1-phosphate synthase [Source:UniProtKB/TrEMBL;Acc:Q9FUP2]	Global and overview maps;Global and overview maps;Carbohydrate metabolism	ko01100//Metabolic pathways;ko01110//Biosynthesis of secondary metabolites;ko00562//Inositol phosphate metabolism	-	GO:0004512//inositol-3-phosphate synthase activity	GO:0006021//inositol biosynthetic process;GO:0008654//phospholipid biosynthetic process
Solyc04g054950.2	18	67.3333	4.06	15.1833	1.90294	5.77425e-10	1.64636e-08	yes	-	-	Global and overview maps;Global and overview maps;Biosynthesis of other secondary metabolites	ko01100//Metabolic pathways;ko01110//Biosynthesis of secondary metabolites;ko00960//Tropane, piperidine and pyridine alkaloid biosynthesis	-	GO:0016491//oxidoreductase activity	GO:0008152//metabolic process;GO:0055114//oxidation-reduction process
Solyc04g055090.1	275.667	95.6667	42.61	14.4767	-1.55746	3.32564e-19	2.08655e-17	yes	-	-	-	-	-	-	-
Solyc04g057830.1	63	10.3333	26.29	4.26667	-2.62333	1.24634e-13	4.98537e-12	yes	-	unknown protein; BEST Arabidopsis thaliana protein match is: unknown protein (TAIR:AT1G28190.1); Has 30201 Blast hits to 17322 proteins in 780 species: Archae - 12; Bacteria - 1396; Metazoa - 17338; Fungi - 3422; Plants - 5037; Viruses - 0; Other Eu /.../es - 2996 (source: NCBI BLink). [Source:TAIR;Acc:AT5G12340](projected from arabidopsis_thaliana,AT5G12340)	-	-	-	-	GO:0008150//biological_process
Solyc04g057930.2	162.333	361.667	10.35	22.6067	1.12712	3.22974e-10	9.47083e-09	yes	-	-	-	-	-	GO:0016772//transferase activity, transferring phosphorus-containing groups;GO:0005524//ATP binding;GO:0004674//protein serine/threonine kinase activity;GO:0004672//protein kinase activity;GO:0000166//nucleotide binding	GO:0006468//protein phosphorylation;GO:0006950//response to stress
Solyc04g064590.1	17	2.66667	3.47333	0.536667	-2.69422	1.1866e-05	0.000173054	yes	-	-	-	-	-	GO:0016772//transferase activity, transferring phosphorus-containing groups;GO:0005524//ATP binding;GO:0004674//protein serine/threonine kinase activity;GO:0004672//protein kinase activity	GO:0006468//protein phosphorylation
Solyc04g064620.2	6.33333	0.666667	1.33	0.136667	-3.28269	0.00055322	0.0055451	yes	-	-	-	-	GO:0016020//membrane;GO:0005886//plasma membrane;GO:0016021//integral component of membrane	-	GO:0006810//transport;GO:0008643//carbohydrate transport
Solyc04g064870.2	40	231.333	7.95667	45.5333	2.51669	3.33748e-17	1.83747e-15	yes	-	-	-	-	-	-	-
Solyc04g064880.2	165	476.333	34.2033	96.0667	1.4899	5.76247e-16	2.87774e-14	yes	-	-	-	-	-	-	-
Solyc04g071030.1	2701	976.667	398.077	143.003	-1.477	1.6828e-18	9.95186e-17	yes	-	-	-	-	GO:0000151//ubiquitin ligase complex	GO:0004842//ubiquitin-protein ligase activity;GO:0005488//binding	GO:0016567//protein ubiquitination
Solyc04g071140.2	1389.33	3280.33	124.07	288.013	1.21498	1.14441e-09	3.15382e-08	yes	emb1075	Pyridoxal phosphate (PLP)-dependent transferases superfamily protein [Source:TAIR;Acc:AT1G43710](projected from arabidopsis_thaliana,AT1G43710)	Global and overview maps;Global and overview maps;Amino acid metabolism	ko01100//Metabolic pathways;ko01110//Biosynthesis of secondary metabolites;ko00340//Histidine metabolism	GO:0005829//cytosol;GO:0005886//plasma membrane	GO:0003824//catalytic activity;GO:0030170//pyridoxal phosphate binding;GO:0016831//carboxy-lyase activity;GO:0016829//lyase activity	GO:0019752//carboxylic acid metabolic process;GO:0006580//ethanolamine metabolic process
Solyc04g071150.2	253.127	30.3467	26.1967	3.08	-3.08838	2.98138e-43	1.03802e-40	yes	-	-	-	-	-	GO:0046872//metal ion binding;GO:0020037//heme binding;GO:0016705//oxidoreductase activity, acting on paired donors, with incorporation or reduction of molecular oxygen;GO:0009055//electron carrier activity;GO:0004497//monooxygenase activity;GO:0016491//oxidoreductase activity;GO:0005506//iron ion binding	GO:0055114//oxidation-reduction process
Solyc04g071270.1	18.3333	42	3.07667	6.75	1.13352	0.000322467	0.00343594	yes	-	F-box family protein [Source:TAIR;Acc:AT5G07610](projected from arabidopsis_thaliana,AT5G07610)	-	-	-	GO:0005515//protein binding	GO:0008150//biological_process
Solyc04g071480.1	2012	614	336.17	101.493	-1.72781	2.44883e-25	2.54349e-23	yes	-	-	-	-	-	-	-
Solyc04g071770.2	58	166	8.21333	21.5433	1.3912	0.00442078	0.0330056	yes	-	-	-	-	GO:0005634//nucleus	GO:0003700//sequence-specific DNA binding transcription factor activity;GO:0003677//DNA binding	GO:0006355//regulation of transcription, DNA-templated;GO:0006351//transcription, DNA-templated
Solyc04g071990.2	295.667	1087	11.48	41.6	1.85746	7.01321e-30	1.00212e-27	yes	-	-	Environmental adaptation	ko04712//Circadian rhythm - plant	-	-	GO:2000028//regulation of photoperiodism, flowering
Solyc04g072070.2	39.6667	9.33333	9.16667	2.12333	-2.11007	3.79602e-08	8.41592e-07	yes	-	-	-	-	-	GO:0003700//sequence-specific DNA binding transcription factor activity;GO:0043565//sequence-specific DNA binding	GO:0006355//regulation of transcription, DNA-templated
Solyc04g072270.1	8	1.66667	1.23333	0.26	-2.24598	0.00266963	0.0215806	yes	-	-	-	-	-	-	-
Solyc04g072300.1	11	29.6667	7.76333	19.6133	1.33709	0.00118038	0.0106805	yes	-	-	-	-	GO:0005634//nucleus	GO:0003700//sequence-specific DNA binding transcription factor activity;GO:0003677//DNA binding	GO:0006355//regulation of transcription, DNA-templated;GO:0006351//transcription, DNA-templated
Solyc04g072790.1	5.66667	1	0.293333	0.05	-2.55254	0.0045403	0.0337858	yes	-	-	-	-	GO:0016020//membrane;GO:0016021//integral component of membrane	GO:0016740//transferase activity;GO:0008270//zinc ion binding;GO:0016760//cellulose synthase (UDP-forming) activity;GO:0016757//transferase activity, transferring glycosyl groups;GO:0005515//protein binding	GO:0030244//cellulose biosynthetic process
Solyc04g072860.2	77.6667	36.3333	5.18	2.38667	-1.11796	2.76513e-06	4.59678e-05	yes	-	SlArf/Xyl3 protein [Source:UniProtKB/TrEMBL;Acc:H1AC32]	-	-	-	GO:0016787//hydrolase activity;GO:0004553//hydrolase activity, hydrolyzing O-glycosyl compounds	GO:0005975//carbohydrate metabolic process
Solyc04g074020.2	4.00667	0	0.226667	0.001	-7.82443	0.00357564	0.0276045	yes	-	-	-	-	GO:0016020//membrane;GO:0016021//integral component of membrane	GO:0016772//transferase activity, transferring phosphorus-containing groups;GO:0005524//ATP binding;GO:0004672//protein kinase activity;GO:0004713//protein tyrosine kinase activity;GO:0005515//protein binding	GO:0006468//protein phosphorylation
Solyc04g074270.2	900	323.333	65.8067	23.4167	-1.4907	1.22311e-23	1.05717e-21	yes	-	Outer arm dynein light chain 1 protein [Source:TAIR;Acc:AT1G78230](projected from arabidopsis_thaliana,AT1G78230)	-	-	GO:0005773//vacuole	GO:0005515//protein binding	GO:0008150//biological_process
Solyc04g074290.2	1722.67	374	107.147	23.12	-2.21237	8.05426e-42	2.48877e-39	yes	TSD2	S-adenosyl-L-methionine-dependent methyltransferases superfamily protein [Source:TAIR;Acc:AT1G78240](projected from arabidopsis_thaliana,AT1G78240)	-	-	GO:0000139//Golgi membrane;GO:0005768//endosome;GO:0005802//trans-Golgi network;GO:0016020//membrane;GO:0005794//Golgi apparatus;GO:0016021//integral component of membrane	GO:0008168//methyltransferase activity;GO:0016740//transferase activity	GO:0032259//methylation;GO:0010289//homogalacturonan biosynthetic process;GO:0045489//pectin biosynthetic process;GO:0007155//cell adhesion;GO:0048364//root development;GO:0048367//shoot system development;GO:0009735//response to cytokinin
Solyc04g074390.2	80.9433	38.5833	9.97667	4.68	-1.09205	4.45702e-06	7.12662e-05	yes	-	-	-	-	-	GO:0016740//transferase activity;GO:0016758//transferase activity, transferring hexosyl groups;GO:0016757//transferase activity, transferring glycosyl groups	GO:0008152//metabolic process
Solyc04g074410.1	4027.43	934.76	904.66	206.09	-2.1341	1.02991e-33	1.88588e-31	yes	-	-	-	-	-	-	-
Solyc04g074420.1	69.4767	12.9967	40.0733	7.24667	-2.46725	4.07164e-13	1.56777e-11	yes	-	-	-	-	-	-	-
Solyc04g074430.1	408.73	61.3367	427.35	61.51	-2.79653	1.72266e-49	8.34983e-47	yes	-	-	-	-	-	-	-
Solyc04g074440.1	1801.47	418.493	401.857	91.1867	-2.13979	3.67762e-26	4.09508e-24	yes	-	-	-	-	-	-	-
Solyc04g074450.1	2419.56	351.983	539.11	77.0967	-2.80584	1.11551e-41	3.36286e-39	yes	-	-	-	-	-	-	-
Solyc04g074470.1	225.667	93	51.2	20.8167	-1.2984	3.75306e-10	1.09276e-08	yes	-	-	-	-	-	-	-
Solyc04g074680.1	365.333	113	233.51	69.9667	-1.73874	1.65836e-19	1.08739e-17	yes	-	-	-	-	-	-	-
Solyc04g074700.2	103.333	52.3333	14.3533	7.14667	-1.00604	3.08718e-06	5.06741e-05	yes	-	Homeodomain protein [Source:UniProtKB/TrEMBL;Acc:Q9LWB0]	-	-	GO:0005634//nucleus	GO:0003700//sequence-specific DNA binding transcription factor activity;GO:0043565//sequence-specific DNA binding;GO:0003677//DNA binding;GO:0000976//transcription regulatory region sequence-specific DNA binding	GO:0006355//regulation of transcription, DNA-templated;GO:0006351//transcription, DNA-templated
Solyc04g074780.2	107	50.3333	21.17	10.04	-1.07626	0.00063391	0.00623568	yes	-	-	-	-	-	-	-
Solyc04g074880.2	165.667	65.3333	27.2467	10.29	-1.40484	5.70595e-08	1.22867e-06	yes	-	-	-	-	GO:0016020//membrane;GO:0016021//integral component of membrane	-	-
Solyc04g074950.2	184.333	55.3333	51.2667	15.2833	-1.74606	1.15538e-13	4.64406e-12	yes	-	-	-	-	-	-	-
Solyc04g076220.2	130.333	272	18.7467	37.98	1.01861	7.17457e-09	1.76298e-07	yes	-	-	-	-	-	-	-
Solyc04g076340.2	196	79.3333	26.3467	10.2167	-1.3667	1.47533e-08	3.44708e-07	yes	-	-	-	-	-	-	-
Solyc04g076690.2	6.42333	15.94	3.21667	7.67	1.25366	0.00569148	0.0409588	yes	-	-	-	-	-	-	-
Solyc04g076950.2	34	14.6667	3.59333	1.52333	-1.23809	0.000254806	0.00278832	yes	ZF14	MATE efflux family protein [Source:TAIR;Acc:AT1G58340](projected from arabidopsis_thaliana,AT1G58340)	-	-	GO:0016020//membrane;GO:0043226//organelle;GO:0017119//Golgi transport complex	GO:0015297//antiporter activity;GO:0015238//drug transmembrane transporter activity;GO:0022857//transmembrane transporter activity	GO:0055085//transmembrane transport;GO:0006855//drug transmembrane transport;GO:0003156//regulation of organ formation;GO:0055072//iron ion homeostasis;GO:0006810//transport
Solyc04g076970.2	99.3333	28.3333	22.9733	6.46	-1.83035	8.61263e-14	3.51327e-12	yes	-	-	-	-	-	GO:0043565//sequence-specific DNA binding	GO:0006351//transcription, DNA-templated
Solyc04g077140.2	344.333	102	34.0167	9.92667	-1.77686	6.20616e-28	7.82736e-26	yes	-	Protein of unknown function (DUF1005) [Source:TAIR;Acc:AT1G10020](projected from arabidopsis_thaliana,AT1G10020)	-	-	-	-	GO:0008150//biological_process
Solyc04g077270.2	214.333	43.6667	13.1267	2.66	-2.303	1.56953e-21	1.19381e-19	yes	-	-	-	-	-	GO:0016740//transferase activity;GO:0016772//transferase activity, transferring phosphorus-containing groups;GO:0016301//kinase activity;GO:0005524//ATP binding;GO:0004674//protein serine/threonine kinase activity;GO:0004672//protein kinase activity;GO:0000166//nucleotide binding	GO:0016310//phosphorylation;GO:0006468//protein phosphorylation;GO:0048544//recognition of pollen
Solyc04g077470.2	1378.33	334	81.0667	19.63	-2.04605	1.04e-34	1.9625e-32	yes	-	-	-	-	-	-	-
Solyc04g077980.1	3962.33	1529.67	1160.31	437.667	-1.40661	1.57472e-14	6.95124e-13	yes	-	C2H2-type zinc finger protein; Cold zinc finger protein 1 [Source:UniProtKB/TrEMBL;Acc:A6ZIC0]	-	-	-	GO:0046872//metal ion binding	-
Solyc04g078270.2	347	774.667	32.29	70.7133	1.13089	3.95934e-15	1.82944e-13	yes	-	-	-	-	-	GO:0046872//metal ion binding;GO:0020037//heme binding;GO:0016705//oxidoreductase activity, acting on paired donors, with incorporation or reduction of molecular oxygen;GO:0009055//electron carrier activity;GO:0004497//monooxygenase activity;GO:0016491//oxidoreductase activity;GO:0005506//iron ion binding	GO:0055114//oxidation-reduction process
Solyc04g078340.2	103.667	451.667	9.69333	40.54	2.06428	2.71057e-20	1.88747e-18	yes	-	-	-	-	-	GO:0046872//metal ion binding;GO:0020037//heme binding;GO:0016705//oxidoreductase activity, acting on paired donors, with incorporation or reduction of molecular oxygen;GO:0009055//electron carrier activity;GO:0004497//monooxygenase activity;GO:0016491//oxidoreductase activity;GO:0005506//iron ion binding	GO:0055114//oxidation-reduction process
Solyc04g078350.1	1.66667	14.3333	1.05	8.93333	3.08881	2.44835e-06	4.11443e-05	yes	-	-	-	-	-	GO:0016747//transferase activity, transferring acyl groups other than amino-acyl groups	-
Solyc04g078420.1	866.667	343	182.063	70.5633	-1.36745	6.39257e-19	3.87314e-17	yes	-	-	-	-	-	GO:0003682//chromatin binding;GO:0003677//DNA binding	-
Solyc04g078640.1	51	118.333	41.5433	91.89	1.14529	2.26864e-06	3.84116e-05	yes	RAP2.1	related to AP2 1 [Source:TAIR;Acc:AT1G46768](projected from arabidopsis_thaliana,AT1G46768)	-	-	GO:0005634//nucleus	GO:0003700//sequence-specific DNA binding transcription factor activity;GO:0003677//DNA binding	GO:0006355//regulation of transcription, DNA-templated;GO:0006351//transcription, DNA-templated;GO:0009409//response to cold;GO:0009873//ethylene-activated signaling pathway;GO:0009414//response to water deprivation;GO:0045893//positive regulation of transcription, DNA-templated
Solyc04g078660.1	41.3333	97.6667	5.78333	13.47	1.21978	1.9708e-08	4.53193e-07	yes	-	-	-	-	-	GO:0016747//transferase activity, transferring acyl groups other than amino-acyl groups	-
Solyc04g078710.1	119	26.6667	10.5067	2.32	-2.17911	8.06436e-20	5.38786e-18	yes	-	-	-	-	-	GO:0016787//hydrolase activity;GO:0008233//peptidase activity;GO:0042802//identical protein binding;GO:0004252//serine-type endopeptidase activity;GO:0008236//serine-type peptidase activity	GO:0006508//proteolysis;GO:0043086//negative regulation of catalytic activity
Solyc04g078720.1	9.00333	1.33333	0.706667	0.1	-2.82103	0.000141117	0.00165171	yes	-	-	-	-	-	GO:0016787//hydrolase activity;GO:0008233//peptidase activity;GO:0042802//identical protein binding;GO:0004252//serine-type endopeptidase activity;GO:0008236//serine-type peptidase activity	GO:0006508//proteolysis;GO:0043086//negative regulation of catalytic activity
Solyc04g078750.2	2022	1021	284.48	141.787	-1.00461	4.90943e-12	1.7387e-10	yes	-	-	-	-	-	-	-
Solyc04g078880.2	2	53.6667	0.386667	9.77333	4.65969	3.3682e-24	3.04988e-22	yes	COR27	-	-	-	-	-	-
Solyc04g078900.2	5.66667	0	0.56	0.001	-9.12928	5.78422e-05	0.000745106	yes	-	ABA 8'-hydroxylase [Source:UniProtKB/TrEMBL;Acc:A9QNE7]	Metabolism of terpenoids and polyketides	ko00906//Carotenoid biosynthesis	-	GO:0046872//metal ion binding;GO:0020037//heme binding;GO:0016705//oxidoreductase activity, acting on paired donors, with incorporation or reduction of molecular oxygen;GO:0009055//electron carrier activity;GO:0004497//monooxygenase activity;GO:0016491//oxidoreductase activity;GO:0005506//iron ion binding	GO:0055114//oxidation-reduction process
Solyc04g079110.1	19.3333	42.3333	4.25333	9.01333	1.08347	0.000205185	0.00230974	yes	BKI1	BRI1 kinase inhibitor 1 [Source:TAIR;Acc:AT5G42750](projected from arabidopsis_thaliana,AT5G42750)	Signal transduction	ko04075//Plant hormone signal transduction	GO:0005829//cytosol;GO:0005886//plasma membrane;GO:0005737//cytoplasm;GO:0016020//membrane	GO:0046982//protein heterodimerization activity;GO:0005515//protein binding	GO:0010423//negative regulation of brassinosteroid biosynthetic process;GO:0009742//brassinosteroid mediated signaling pathway;GO:0006629//lipid metabolic process
Solyc04g079120.2	574.667	195	54.7967	18.5133	-1.56552	1.51721e-20	1.07465e-18	yes	-	-	-	-	-	GO:0003824//catalytic activity	GO:0008152//metabolic process
Solyc04g079350.1	15.6667	33	3.40667	7.13333	1.06622	0.00410611	0.0310283	yes	-	-	-	-	-	-	-
Solyc04g079360.1	639.333	156.667	196.517	47.0167	-2.06341	8.16287e-27	9.47353e-25	yes	-	-	-	-	-	GO:0003682//chromatin binding;GO:0003677//DNA binding	-
Solyc04g079400.2	206.667	100.333	14.02	6.74667	-1.05524	2.01786e-08	4.63583e-07	yes	-	-	-	-	-	GO:0016772//transferase activity, transferring phosphorus-containing groups;GO:0005524//ATP binding;GO:0004672//protein kinase activity;GO:0000166//nucleotide binding	GO:0006468//protein phosphorylation
Solyc04g079450.2	35.6833	3.36667	8.66333	0.806667	-3.42488	2.73601e-12	9.81628e-11	yes	-	-	-	-	GO:0005615//extracellular space	-	-
Solyc04g079460.1	6.66667	0	4.93333	0.001	-12.2683	0.00105722	0.00968659	yes	-	Serine protease inhibitor (SERPIN) family protein [Source:TAIR;Acc:AT1G64020](projected from arabidopsis_thaliana,AT1G64020)	-	-	GO:0005615//extracellular space	GO:0008233//peptidase activity	GO:0006508//proteolysis
Solyc04g079470.2	460.983	171.633	54.4867	19.8733	-1.45507	5.47439e-20	3.74867e-18	yes	-	-	-	-	GO:0005615//extracellular space	-	-
Solyc04g079730.1	251.333	14.3333	28.2067	1.59333	-4.14592	1.90775e-62	2.14362e-59	yes	-	Allene oxide synthase [Source:UniProtKB/TrEMBL;Acc:Q9M464]	Global and overview maps;Lipid metabolism	ko01100//Metabolic pathways;ko00592//alpha-Linolenic acid metabolism	-	GO:0046872//metal ion binding;GO:0020037//heme binding;GO:0016705//oxidoreductase activity, acting on paired donors, with incorporation or reduction of molecular oxygen;GO:0009055//electron carrier activity;GO:0004497//monooxygenase activity;GO:0005506//iron ion binding	GO:0055114//oxidation-reduction process
Solyc04g079760.2	292.333	48	50.88	8.13333	-2.64518	5.17521e-13	1.97425e-11	yes	-	-	-	-	-	-	-
Solyc04g079860.1	284	139.333	55.64	26.9733	-1.04459	5.52899e-09	1.37779e-07	yes	-	-	-	-	-	GO:0016757//transferase activity, transferring glycosyl groups	-
Solyc04g079880.2	63.3333	26	8.36667	3.32333	-1.33202	1.31374e-06	2.29998e-05	yes	LPAT4	lysophosphatidyl acyltransferase 4 [Source:TAIR;Acc:AT1G75020](projected from arabidopsis_thaliana,AT1G75020)	Global and overview maps;Lipid metabolism;Lipid metabolism	ko01100//Metabolic pathways;ko00564//Glycerophospholipid metabolism;ko00561//Glycerolipid metabolism	GO:0016020//membrane;GO:0016021//integral component of membrane	GO:0016746//transferase activity, transferring acyl groups;GO:0003841//1-acylglycerol-3-phosphate O-acyltransferase activity;GO:0016740//transferase activity	GO:0008152//metabolic process;GO:0016024//CDP-diacylglycerol biosynthetic process;GO:0009862//systemic acquired resistance, salicylic acid mediated signaling pathway;GO:0006629//lipid metabolic process;GO:0008654//phospholipid biosynthetic process;GO:0006655//phosphatidylglycerol biosynthetic process
Solyc04g080250.2	189	78	53.1633	21.0533	-1.33638	1.32632e-09	3.61485e-08	yes	-	-	Global and overview maps;Nucleotide metabolism	ko01100//Metabolic pathways;ko00240//Pyrimidine metabolism	-	GO:0016787//hydrolase activity;GO:0004170//dUTP diphosphatase activity	GO:0046080//dUTP metabolic process
Solyc04g080480.1	58.3333	18.3333	5.15667	1.64333	-1.64981	7.05267e-05	0.000888141	yes	-	-	-	-	-	GO:0003824//catalytic activity	GO:0008152//metabolic process
Solyc04g080540.2	441	2541	120.787	675.43	2.48335	1.59912e-39	4.20535e-37	yes	-	-	-	-	-	-	-
Solyc04g080700.2	281.667	640	42.3367	92.9467	1.1345	3.65525e-09	9.39271e-08	yes	-	-	-	-	-	GO:0004518//nuclease activity	GO:0090305//nucleic acid phosphodiester bond hydrolysis
Solyc04g080720.2	57.6667	203.667	6.64333	23.3233	1.81179	8.10819e-15	3.65756e-13	yes	-	HXXXD-type acyl-transferase family protein [Source:TAIR;Acc:AT1G27620](projected from arabidopsis_thaliana,AT1G27620)	-	-	-	GO:0016747//transferase activity, transferring acyl groups other than amino-acyl groups;GO:0016740//transferase activity	-
Solyc04g080740.1	28.6667	98	23.7567	76.83	1.69334	1.40782e-10	4.29117e-09	yes	AtbZIP44	basic leucine-zipper 44 [Source:TAIR;Acc:AT1G75390](projected from arabidopsis_thaliana,AT1G75390)	-	-	-	GO:0003700//sequence-specific DNA binding transcription factor activity;GO:0043565//sequence-specific DNA binding;GO:0046982//protein heterodimerization activity;GO:0005515//protein binding	GO:0006355//regulation of transcription, DNA-templated;GO:0030968//endoplasmic reticulum unfolded protein response;GO:0009410//response to xenobiotic stimulus;GO:0009845//seed germination
Solyc04g080820.2	64	144.333	5.26333	11.9133	1.17853	0.000104803	0.00126316	yes	CKX5	cytokinin oxidase 5 [Source:TAIR;Acc:AT1G75450](projected from arabidopsis_thaliana,AT1G75450)	Metabolism of terpenoids and polyketides	ko00908//Zeatin biosynthesis	GO:0005615//extracellular space;GO:0005576//extracellular region	GO:0003824//catalytic activity;GO:0050660//flavin adenine dinucleotide binding;GO:0016491//oxidoreductase activity;GO:0019139//cytokinin dehydrogenase activity;GO:0008762//UDP-N-acetylmuramate dehydrogenase activity;GO:0016614//oxidoreductase activity, acting on CH-OH group of donors	GO:0055114//oxidation-reduction process;GO:0009690//cytokinin metabolic process;GO:0009823//cytokinin catabolic process;GO:0009694//jasmonic acid metabolic process;GO:0009753//response to jasmonic acid
Solyc04g080960.2	7738	17554.3	1034.7	2269.64	1.13325	8.57391e-11	2.68968e-09	yes	-	Pre-pro-cysteine proteinase [Source:UniProtKB/TrEMBL;Acc:Q07491]	-	-	GO:0005773//vacuole	GO:0016787//hydrolase activity;GO:0008234//cysteine-type peptidase activity;GO:0008233//peptidase activity	GO:0006508//proteolysis;GO:0042744//hydrogen peroxide catabolic process
Solyc04g081530.1	61	14.3333	44.6567	10.1367	-2.13929	5.07465e-11	1.62705e-09	yes	-	-	-	-	-	-	-
Solyc04g081840.2	18.6667	7	2.98667	1.11667	-1.41934	0.000766371	0.00737722	yes	-	Protein of unknown function (DUF677) [Source:TAIR;Acc:AT1G20180](projected from arabidopsis_thaliana,AT1G20180)	-	-	GO:0016020//membrane;GO:0016021//integral component of membrane	-	-
Solyc04g082050.2	140.667	894	27.3333	167.24	2.61319	2.97416e-36	6.28387e-34	yes	-	-	-	-	-	-	-
Solyc04g082140.2	3451.67	1526	295.497	129.637	-1.18867	3.69026e-10	1.07702e-08	yes	-	Pectinesterase [Source:UniProtKB/TrEMBL;Acc:O04870]	-	-	-	GO:0016491//oxidoreductase activity;GO:0016787//hydrolase activity;GO:0005507//copper ion binding;GO:0030599//pectinesterase activity	GO:0055114//oxidation-reduction process
Solyc04g082220.1	109.333	263.667	14.9633	35.26	1.2366	2.13585e-10	6.3689e-09	yes	-	-	-	-	GO:0016020//membrane;GO:0016021//integral component of membrane	-	-
Solyc04g082270.2	146.333	64.3333	28.36	12.4333	-1.18964	0.000171401	0.00196888	yes	-	-	-	-	-	-	-
Solyc04g082530.2	114.333	48.6667	8.62667	3.57667	-1.27019	1.45333e-08	3.40211e-07	yes	-	-	-	-	-	GO:0005515//protein binding	-
Solyc04g083140.1	3.33333	42	0.386667	4.56667	3.56198	6.41912e-12	2.24442e-10	yes	-	-	-	-	-	GO:0046872//metal ion binding;GO:0020037//heme binding;GO:0016705//oxidoreductase activity, acting on paired donors, with incorporation or reduction of molecular oxygen;GO:0009055//electron carrier activity;GO:0004497//monooxygenase activity;GO:0016491//oxidoreductase activity;GO:0005506//iron ion binding	GO:0055114//oxidation-reduction process
Solyc05g005000.2	456.333	80	39.6767	6.87333	-2.52921	2.29668e-46	9.96036e-44	yes	-	-	-	-	-	-	-
Solyc05g005040.2	55.3333	11	7.03333	1.36667	-2.36355	1.20222e-13	4.81669e-12	yes	-	Pectin lyase-like superfamily protein [Source:TAIR;Acc:AT3G26610](projected from arabidopsis_thaliana,AT3G26610)	-	-	GO:0005576//extracellular region	GO:0016787//hydrolase activity;GO:0004650//polygalacturonase activity;GO:0016798//hydrolase activity, acting on glycosyl bonds	GO:0008152//metabolic process;GO:0005975//carbohydrate metabolic process
Solyc05g005070.2	520	243	36.2833	16.8	-1.11085	5.9139e-12	2.07658e-10	yes	-	-	-	-	-	GO:0016772//transferase activity, transferring phosphorus-containing groups;GO:0005524//ATP binding;GO:0004674//protein serine/threonine kinase activity;GO:0004672//protein kinase activity;GO:0000166//nucleotide binding	GO:0006468//protein phosphorylation
Solyc05g005170.2	63	219.333	6.60667	21.0933	1.67479	1.826e-05	0.000258823	yes	-	-	-	-	GO:0005576//extracellular region	GO:0016787//hydrolase activity;GO:0004650//polygalacturonase activity;GO:0016798//hydrolase activity, acting on glycosyl bonds	GO:0008152//metabolic process;GO:0005975//carbohydrate metabolic process
Solyc05g005480.2	40	20	5.76333	2.83	-1.0261	0.0010105	0.00933115	yes	-	Oxidoreductase, zinc-binding dehydrogenase family protein [Source:TAIR;Acc:AT1G23740](projected from arabidopsis_thaliana,AT1G23740)	-	-	GO:0048046//apoplast;GO:0010319//stromule;GO:0009579//thylakoid;GO:0009941//chloroplast envelope;GO:0009570//chloroplast stroma;GO:0009536//plastid;GO:0009507//chloroplast	GO:0016491//oxidoreductase activity;GO:0008270//zinc ion binding;GO:0035671//enone reductase activity;GO:0035798//2-alkenal reductase (NADP+) activity	GO:0055114//oxidation-reduction process;GO:0010264//myo-inositol hexakisphosphate biosynthetic process;GO:0016117//carotenoid biosynthetic process;GO:0006546//glycine catabolic process;GO:0006636//unsaturated fatty acid biosynthetic process;GO:0006733//oxidoreduction coenzyme metabolic process;GO:0006766//vitamin metabolic process;GO:0009072//aromatic amino acid family metabolic process;GO:000910…
Solyc05g005560.2	1814.54	674	139.003	50.8733	-1.45014	3.97386e-21	2.93235e-19	yes	GP1	Polygalacturonase-1 non-catalytic subunit beta [Source:UniProtKB/Swiss-Prot;Acc:Q40161]	-	-	GO:0005576//extracellular region;GO:0048046//apoplast;GO:0005618//cell wall	-	GO:0009835//fruit ripening
Solyc05g005680.2	147.667	56.6667	21.2167	7.98333	-1.41013	1.53511e-12	5.6053e-11	yes	XTH33	xyloglucan:xyloglucosyl transferase 33 [Source:TAIR;Acc:AT1G10550](projected from arabidopsis_thaliana,AT1G10550)	-	-	GO:0048046//apoplast;GO:0005618//cell wall;GO:0005887//integral component of plasma membrane;GO:0005576//extracellular region	GO:0004553//hydrolase activity, hydrolyzing O-glycosyl compounds;GO:0016762//xyloglucan:xyloglucosyl transferase activity;GO:0016798//hydrolase activity, acting on glycosyl bonds;GO:0016787//hydrolase activity;GO:0016740//transferase activity	GO:0005975//carbohydrate metabolic process;GO:0006073//cellular glucan metabolic process;GO:0009831//plant-type cell wall modification involved in multidimensional cell growth;GO:0008152//metabolic process
Solyc05g005950.2	147.833	73.16	12.1167	5.97333	-1.02038	1.03293e-06	1.83964e-05	yes	-	-	-	-	GO:0016020//membrane;GO:0016021//integral component of membrane	GO:0005215//transporter activity	GO:0006857//oligopeptide transport;GO:0006810//transport
Solyc05g005960.2	31.7467	14.3333	3.02667	1.35667	-1.15766	0.000980242	0.00909253	yes	-	-	-	-	GO:0016020//membrane;GO:0016021//integral component of membrane	GO:0005215//transporter activity	GO:0006857//oligopeptide transport;GO:0006810//transport
Solyc05g006220.2	13.6667	2.33333	1.52667	0.27	-2.49935	0.000253648	0.00277956	yes	-	-	-	-	-	GO:0016787//hydrolase activity	GO:0008152//metabolic process
Solyc05g006310.1	57.3333	26	17.8033	7.91667	-1.16918	0.000303831	0.00325985	yes	ZFP5	zinc finger protein 5 [Source:TAIR;Acc:AT1G10480](projected from arabidopsis_thaliana,AT1G10480)	-	-	-	GO:0046872//metal ion binding;GO:0003676//nucleic acid binding;GO:0003700//sequence-specific DNA binding transcription factor activity	GO:0048510//regulation of timing of transition from vegetative to reproductive phase;GO:0010026//trichome differentiation;GO:0009736//cytokinin-activated signaling pathway;GO:0010089//xylem development;GO:0044036//cell wall macromolecule metabolic process;GO:0009740//gibberellic acid mediated signaling pathway;GO:0006355//regulation of transcription, DNA-templated
Solyc05g006340.2	33.3333	70.3333	3.64333	7.33667	1.00987	0.00294094	0.0233837	yes	-	-	-	-	-	GO:0005515//protein binding	-
Solyc05g006390.1	96.3333	32.3333	58.5067	19.1233	-1.61327	1.31764e-08	3.12892e-07	yes	-	-	-	-	-	-	-
Solyc05g006560.1	363.667	173.333	35.8167	16.8533	-1.0876	1.05367e-11	3.60758e-10	yes	-	Domain of unknown function (DUF23) [Source:TAIR;Acc:AT1G27200](projected from arabidopsis_thaliana,AT1G27200)	-	-	GO:0016020//membrane;GO:0005794//Golgi apparatus;GO:0016021//integral component of membrane	-	GO:0008150//biological_process
Solyc05g006780.2	419	145.333	32.1233	10.99	-1.54743	2.21554e-22	1.79568e-20	yes	-	-	-	-	-	-	-
Solyc05g006790.1	3.66667	13	0.443333	1.48667	1.74562	0.00258278	0.0209676	yes	-	-	-	-	-	-	-
Solyc05g007240.1	18.6667	47.3333	11.23	26.3933	1.23282	0.000622957	0.00613771	yes	-	-	-	-	-	-	-
Solyc05g007880.2	201	42.3333	20.7833	4.26333	-2.28537	2.58778e-24	2.39588e-22	yes	-	-	-	-	-	GO:0003677//DNA binding	GO:0006355//regulation of transcription, DNA-templated
Solyc05g008130.2	101.667	211.667	15.7333	32.0933	1.02845	2.07696e-08	4.75834e-07	yes	-	-	-	-	-	-	-
Solyc05g008210.2	146.667	316.333	33.21	69.4333	1.06401	1.5046e-07	3.07133e-06	yes	-	-	-	-	-	-	-
Solyc05g008310.2	39	107	2.34667	6.43	1.45421	5.96753e-08	1.28165e-06	yes	-	S-locus lectin protein kinase family protein [Source:TAIR;Acc:AT4G11900](projected from arabidopsis_thaliana,AT4G11900)	-	-	GO:0005886//plasma membrane;GO:0016020//membrane;GO:0016021//integral component of membrane	GO:0016740//transferase activity;GO:0016772//transferase activity, transferring phosphorus-containing groups;GO:0016301//kinase activity;GO:0005524//ATP binding;GO:0004674//protein serine/threonine kinase activity;GO:0004672//protein kinase activity;GO:0000166//nucleotide binding;GO:0005516//calmodulin binding	GO:0016310//phosphorylation;GO:0006468//protein phosphorylation;GO:0048544//recognition of pollen
Solyc05g008360.1	155.333	70.3333	133.263	57.93	-1.2019	7.84915e-10	2.21244e-08	yes	-	-	-	-	-	-	-
Solyc05g008820.2	132.333	321	20.93	50.1867	1.26173	2.02556e-11	6.72327e-10	yes	-	-	-	-	GO:0016020//membrane	GO:0003824//catalytic activity	GO:0008152//metabolic process
Solyc05g008980.2	12.0033	4.33333	1.01333	0.366667	-1.46657	0.00506941	0.0371105	yes	-	-	-	-	-	GO:0016772//transferase activity, transferring phosphorus-containing groups;GO:0005524//ATP binding;GO:0004674//protein serine/threonine kinase activity;GO:0004672//protein kinase activity;GO:0000166//nucleotide binding	GO:0006468//protein phosphorylation
Solyc05g009000.2	30.6667	7.66667	3.77333	0.953333	-1.98479	0.000240326	0.0026498	yes	-	-	-	-	-	GO:0016772//transferase activity, transferring phosphorus-containing groups	-
Solyc05g009010.1	84.6667	29	19.8167	6.7	-1.56448	4.80825e-09	1.2062e-07	yes	-	-	-	-	-	GO:0016772//transferase activity, transferring phosphorus-containing groups;GO:0005524//ATP binding;GO:0004674//protein serine/threonine kinase activity;GO:0004672//protein kinase activity	GO:0006468//protein phosphorylation
Solyc05g009050.2	11.6667	25.6667	0.93	2.06667	1.152	0.00199914	0.0168838	yes	-	-	-	-	-	GO:0016772//transferase activity, transferring phosphorus-containing groups;GO:0005524//ATP binding;GO:0004672//protein kinase activity	GO:0006468//protein phosphorylation
Solyc05g009060.2	18.93	2.81333	5.44333	0.8	-2.76642	1.31596e-06	2.30223e-05	yes	-	-	-	-	-	-	-
Solyc05g009070.2	195.737	47.52	21.7967	5.25	-2.05372	2.76432e-23	2.3645e-21	yes	-	Protein phosphatase 2C family protein [Source:TAIR;Acc:AT1G68410](projected from arabidopsis_thaliana,AT1G68410)	-	-	GO:0005575//cellular_component	GO:0003824//catalytic activity;GO:0004721//phosphoprotein phosphatase activity;GO:0046872//metal ion binding;GO:0016787//hydrolase activity	GO:0008152//metabolic process
Solyc05g009170.1	47.3333	210.667	19.5267	82.5167	2.07924	3.45651e-18	2.01997e-16	yes	-	-	-	-	-	GO:0046872//metal ion binding	-
Solyc05g009280.2	16.6667	6	1.84333	0.643333	-1.51868	0.000963381	0.00896979	yes	-	-	Global and overview maps;Lipid metabolism	ko01110//Biosynthesis of secondary metabolites;ko00062//Fatty acid elongation in mitochondria	GO:0016020//membrane	GO:0016740//transferase activity;GO:0003824//catalytic activity;GO:0016747//transferase activity, transferring acyl groups other than amino-acyl groups;GO:0016746//transferase activity, transferring acyl groups	GO:0008152//metabolic process;GO:0008610//lipid biosynthetic process;GO:0006633//fatty acid biosynthetic process
Solyc05g009320.2	94.3333	320.667	23.2433	77.8733	1.74431	3.02409e-23	2.57778e-21	yes	-	-	-	-	-	-	-
Solyc05g009500.2	4	0	0.393333	0.001	-8.61961	0.00542061	0.0393185	yes	-	Major facilitator superfamily protein [Source:TAIR;Acc:AT1G68570](projected from arabidopsis_thaliana,AT1G68570)	-	-	GO:0016020//membrane;GO:0016021//integral component of membrane	GO:0005215//transporter activity	GO:0006810//transport;GO:0042128//nitrate assimilation
Solyc05g009520.1	121	260	69.61	143.463	1.04332	8.71536e-08	1.82116e-06	yes	-	-	-	-	-	-	-
Solyc05g009590.2	75.6667	24.6667	7.24333	2.32333	-1.64046	8.67526e-07	1.56763e-05	yes	-	-	-	-	-	-	GO:0015743//malate transport
Solyc05g009610.1	429.667	123.333	84.3233	23.7633	-1.82719	3.00612e-25	3.07071e-23	yes	-	-	-	-	-	GO:0016787//hydrolase activity	GO:0008152//metabolic process
Solyc05g009650.2	276	98	92.2433	31.95	-1.52963	2.27507e-13	8.95538e-12	yes	-	-	-	-	-	-	-
Solyc05g009660.2	99.3333	49.6667	10.44	5.18667	-1.00924	6.01504e-06	9.35758e-05	yes	PAN	bZIP transcription factor family protein [Source:TAIR;Acc:AT1G68640](projected from arabidopsis_thaliana,AT1G68640)	Signal transduction	ko04075//Plant hormone signal transduction	GO:0005634//nucleus	GO:0003700//sequence-specific DNA binding transcription factor activity;GO:0043565//sequence-specific DNA binding;GO:0003677//DNA binding;GO:0005515//protein binding	GO:0006355//regulation of transcription, DNA-templated;GO:0006351//transcription, DNA-templated;GO:0048451//petal formation;GO:0048453//sepal formation;GO:0030968//endoplasmic reticulum unfolded protein response;GO:0009410//response to xenobiotic stimulus;GO:0009909//regulation of flower development
Solyc05g009790.1	1553.67	565.333	253.267	91.2933	-1.47208	1.95675e-18	1.14895e-16	yes	-	RAV2 [Source:UniProtKB/TrEMBL;Acc:E1U2K5]	-	-	GO:0005634//nucleus	GO:0003700//sequence-specific DNA binding transcription factor activity;GO:0003677//DNA binding	GO:0006355//regulation of transcription, DNA-templated;GO:0006351//transcription, DNA-templated
Solyc05g010060.2	76.3333	24	4.98	1.56333	-1.67152	2.91456e-08	6.56599e-07	yes	PHO1;H1	EXS (ERD1/XPR1/SYG1) family protein [Source:TAIR;Acc:AT1G68740](projected from arabidopsis_thaliana,AT1G68740)	-	-	GO:0016021//integral component of membrane;GO:0005886//plasma membrane;GO:0016020//membrane	GO:0003674//molecular_function	GO:0019375//galactolipid biosynthetic process;GO:0045892//negative regulation of transcription, DNA-templated;GO:0006817//phosphate ion transport;GO:0006810//transport
Solyc05g011890.1	13	4	2.65333	0.8	-1.72973	0.00382321	0.0291607	yes	-	-	-	-	-	GO:0008146//sulfotransferase activity	-
Solyc05g012030.1	6.66667	15.3333	1.53667	3.44667	1.1654	0.00634115	0.0448507	yes	-	unknown protein; BEST Arabidopsis thaliana protein match is: unknown protein (TAIR:AT3G13980.1); Has 173 Blast hits to 172 proteins in 54 species: Archae - 0; Bacteria - 0; Metazoa - 25; Fungi - 33; Plants - 84; Viruses - 2; Other Eukaryotes - 29 (s /.../ NCBI BLink). [Source:TAIR;Acc:AT1G69160](projected from arabidopsis_thaliana,AT1G69160)	-	-	-	-	GO:0008150//biological_process
Solyc05g012210.2	134	51.6667	13.93	5.24333	-1.40964	4.932e-11	1.58336e-09	yes	-	-	-	-	-	-	-
Solyc05g012670.1	5	0.333333	0.716667	0.0466667	-3.94084	0.000939401	0.0087829	yes	-	-	Metabolism of terpenoids and polyketides	ko00908//Zeatin biosynthesis	-	GO:0016740//transferase activity;GO:0016758//transferase activity, transferring hexosyl groups;GO:0016757//transferase activity, transferring glycosyl groups	GO:0008152//metabolic process
Solyc05g012850.2	26.85	4.33	5.35	0.816667	-2.71172	6.41182e-05	0.0008187	yes	-	-	-	-	-	-	-
Solyc05g013370.1	57	20.3333	19.8033	6.91667	-1.51759	2.98773e-08	6.71425e-07	yes	-	-	-	-	GO:0005634//nucleus	GO:0003677//DNA binding;GO:0046983//protein dimerization activity	GO:0006355//regulation of transcription, DNA-templated;GO:0006351//transcription, DNA-templated
Solyc05g013410.2	241.333	35.6667	32.1967	4.67	-2.78542	2.7339e-42	8.7769e-40	yes	-	-	-	-	-	GO:0005515//protein binding	-
Solyc05g013580.2	312.667	107	39.0767	13.1967	-1.56613	2.9339e-21	2.18452e-19	yes	-	-	Global and overview maps;Glycan biosynthesis and metabolism	ko01100//Metabolic pathways;ko00510//N-Glycan biosynthesis	GO:0016020//membrane	GO:0003830//beta-1,4-mannosylglycoprotein 4-beta-N-acetylglucosaminyltransferase activity	GO:0006487//protein N-linked glycosylation
Solyc05g013680.2	57.6667	27.6667	7.33	3.42	-1.09982	7.38428e-05	0.000923315	yes	-	GDSL-like Lipase/Acylhydrolase superfamily protein [Source:TAIR;Acc:AT3G26430](projected from arabidopsis_thaliana,AT3G26430)	-	-	GO:0005576//extracellular region	GO:0016787//hydrolase activity;GO:0016788//hydrolase activity, acting on ester bonds;GO:0016298//lipase activity	GO:0006629//lipid metabolic process;GO:0016042//lipid catabolic process
Solyc05g013710.2	10.6667	34.6667	2.33667	7.32667	1.64871	6.4671e-05	0.000824481	yes	SUFE2	sulfur E2 [Source:TAIR;Acc:AT1G67810](projected from arabidopsis_thaliana,AT1G67810)	-	-	GO:0009536//plastid;GO:0009507//chloroplast	GO:0008047//enzyme activator activity	GO:0051176//positive regulation of sulfur metabolic process;GO:0016226//iron-sulfur cluster assembly;GO:0043085//positive regulation of catalytic activity
Solyc05g014280.2	23.6667	3.33333	4.98	0.663333	-2.90834	1.34053e-07	2.7546e-06	yes	-	Small heat shock protein [Source:UniProtKB/TrEMBL;Acc:Q8L470]	Folding, sorting and degradation	ko04141//Protein processing in endoplasmic reticulum	-	-	GO:0006950//response to stress
Solyc05g014320.2	194	78	20.0333	7.88	-1.34613	1.79786e-10	5.41329e-09	yes	-	-	-	-	-	GO:0016787//hydrolase activity	GO:0008152//metabolic process
Solyc05g014380.2	72	28.6667	3.15	1.25333	-1.32958	1.42128e-05	0.000204625	yes	-	-	-	-	GO:0016021//integral component of membrane	GO:0017111//nucleoside-triphosphatase activity;GO:0005524//ATP binding;GO:0000166//nucleotide binding;GO:0042626//ATPase activity, coupled to transmembrane movement of substances;GO:0016887//ATPase activity	GO:0055085//transmembrane transport;GO:0006810//transport
Solyc05g015060.2	21	54	2.27333	5.65333	1.31429	1.38122e-05	0.000199206	yes	-	-	-	-	-	GO:0017111//nucleoside-triphosphatase activity;GO:0005524//ATP binding;GO:0000166//nucleotide binding	-
Solyc05g015350.2	50.6667	16	5.23333	1.59	-1.7187	1.65046e-06	2.8551e-05	yes	-	-	-	-	-	GO:0046872//metal ion binding;GO:0020037//heme binding;GO:0016705//oxidoreductase activity, acting on paired donors, with incorporation or reduction of molecular oxygen;GO:0009055//electron carrier activity;GO:0004497//monooxygenase activity;GO:0016491//oxidoreductase activity;GO:0005506//iron ion binding	GO:0055114//oxidation-reduction process
Solyc05g015390.2	1259.33	642	234.917	114.947	-1.03118	6.73593e-08	1.43421e-06	yes	-	Rubber elongation factor protein (REF) [Source:TAIR;Acc:AT1G67360](projected from arabidopsis_thaliana,AT1G67360)	-	-	GO:0005773//vacuole	-	GO:0008150//biological_process
Solyc05g015840.2	191.333	23.6667	27.8567	3.37	-3.0472	1.05963e-36	2.31805e-34	yes	-	-	-	-	GO:0005634//nucleus	GO:0003677//DNA binding	-
Solyc05g016690.2	3.66667	21.3333	1.02667	5.88667	2.51948	1.17136e-05	0.000171235	yes	-	-	-	-	-	GO:0016787//hydrolase activity	-
Solyc05g018050.1	34.3333	9.66667	18.45	5.17333	-1.83445	1.51064e-07	3.08111e-06	yes	-	-	-	-	-	GO:0046872//metal ion binding;GO:0008270//zinc ion binding;GO:0005515//protein binding	-
Solyc05g018110.1	4.99333	0	0.263333	0.001	-8.04075	0.000151401	0.00175793	yes	-	-	-	-	-	GO:0008234//cysteine-type peptidase activity	GO:0006508//proteolysis
Solyc05g018230.2	154.667	466.333	18.4267	54.93	1.5758	1.44903e-18	8.6522e-17	yes	-	-	-	-	GO:0016020//membrane;GO:0016021//integral component of membrane	GO:0022891//substrate-specific transmembrane transporter activity;GO:0022857//transmembrane transporter activity;GO:0005215//transporter activity	GO:0055085//transmembrane transport;GO:0006810//transport
Solyc05g021390.2	421	1092.33	46.96	120.183	1.35573	6.55758e-16	3.24856e-14	yes	-	-	-	-	-	GO:0046872//metal ion binding;GO:0020037//heme binding;GO:0016705//oxidoreductase activity, acting on paired donors, with incorporation or reduction of molecular oxygen;GO:0009055//electron carrier activity;GO:0004497//monooxygenase activity;GO:0016491//oxidoreductase activity;GO:0005506//iron ion binding	GO:0055114//oxidation-reduction process
Solyc05g024010.2	55.6667	139	5.52333	13.7667	1.31757	2.23236e-09	5.89573e-08	yes	-	-	-	-	GO:0005622//intracellular	GO:0008270//zinc ion binding;GO:0005515//protein binding	-
Solyc05g024260.2	39.3333	10.3333	7.56	1.81	-2.0624	0.000337223	0.0035839	yes	SAG29	senescence-associated gene 29 [Source:TAIR;Acc:AT5G13170](projected from arabidopsis_thaliana,AT5G13170)	-	-	GO:0016020//membrane;GO:0005886//plasma membrane;GO:0016021//integral component of membrane;GO:0005887//integral component of plasma membrane	GO:0051119//sugar transmembrane transporter activity;GO:0008515//sucrose transmembrane transporter activity	GO:0006810//transport;GO:0008643//carbohydrate transport;GO:0071470//cellular response to osmotic stress;GO:0015770//sucrose transport
Solyc05g025570.1	21	0.333333	16.93	0.226667	-6.22287	0.00247653	0.0202112	yes	-	-	-	-	-	-	-
Solyc05g025820.2	188.667	55.6667	25.5167	7.51	-1.76456	6.95433e-15	3.15433e-13	yes	-	-	-	-	-	GO:0016772//transferase activity, transferring phosphorus-containing groups;GO:0005524//ATP binding;GO:0004674//protein serine/threonine kinase activity;GO:0004672//protein kinase activity	GO:0006468//protein phosphorylation
Solyc05g025900.2	299.333	626	45.3233	91.0433	1.0063	6.82003e-05	0.000863684	yes	-	-	-	-	-	-	-
Solyc05g041910.2	1552.67	540	166.913	57.58	-1.53546	1.42833e-21	1.09653e-19	yes	-	-	-	-	GO:0016021//integral component of membrane	-	-
Solyc05g041920.2	22	83.6667	4.87667	18.2133	1.90103	1.1634e-10	3.57703e-09	yes	-	-	-	-	-	GO:0003723//RNA binding;GO:0004525//ribonuclease III activity	GO:0006396//RNA processing
Solyc05g044490.2	35.6667	74.6667	1.46	3.13333	1.10173	0.00392409	0.0297955	yes	-	-	-	-	-	GO:0043531//ADP binding	GO:0006952//defense response
Solyc05g047530.2	2.01333	240.94	0.183333	22.2533	6.92341	5.73005e-85	1.57385e-81	yes	ATC4H	Trans-cinnamate 4-monooxygenase [Source:UniProtKB/TrEMBL;Acc:Q42895]	Global and overview maps;Global and overview maps;Biosynthesis of other secondary metabolites;Amino acid metabolism;Biosynthesis of other secondary metabolites;Biosynthesis of other secondary metabolites	ko01100//Metabolic pathways;ko01110//Biosynthesis of secondary metabolites;ko00940//Phenylpropanoid biosynthesis;ko00360//Phenylalanine metabolism;ko00941//Flavonoid biosynthesis;ko00945//Stilbenoid, diarylheptanoid and gingerol biosynthesis	GO:0016020//membrane;GO:0005783//endoplasmic reticulum;GO:0005774//vacuolar membrane;GO:0005886//plasma membrane;GO:0005794//Golgi apparatus;GO:0009505//plant-type cell wall;GO:0009506//plasmodesma;GO:0016021//integral component of membrane	GO:0046872//metal ion binding;GO:0020037//heme binding;GO:0016705//oxidoreductase activity, acting on paired donors, with incorporation or reduction of molecular oxygen;GO:0009055//electron carrier activity;GO:0004497//monooxygenase activity;GO:0016491//oxidoreductase activity;GO:0005506//iron ion binding;GO:0042802//identical protein binding;GO:0016710//trans-cinnamate 4-monooxygenase activity;G…	GO:0055114//oxidation-reduction process;GO:0009808//lignin metabolic process;GO:0009698//phenylpropanoid metabolic process;GO:0009611//response to wounding;GO:0040007//growth;GO:0009963//positive regulation of flavonoid biosynthetic process;GO:0009699//phenylpropanoid biosynthetic process;GO:0009805//coumarin biosynthetic process;GO:0032502//developmental process;GO:0009555//pollen development
Solyc05g047590.2	20.3333	49.6667	1.87333	4.48667	1.26004	6.88173e-06	0.000105926	yes	-	Plant invertase/pectin methylesterase inhibitor superfamily [Source:TAIR;Acc:AT2G26440](projected from arabidopsis_thaliana,AT2G26440)	-	-	GO:0005618//cell wall;GO:0005576//extracellular region	GO:0016787//hydrolase activity;GO:0045330;GO:0030599//pectinesterase activity;GO:0004857//enzyme inhibitor activity	GO:0042545//cell wall modification;GO:0045490//pectin catabolic process;GO:0043086//negative regulation of catalytic activity
Solyc05g047680.2	801	389	77.41	37.3633	-1.0509	8.51273e-08	1.78334e-06	yes	-	-	-	-	-	GO:0046872//metal ion binding;GO:0020037//heme binding;GO:0016705//oxidoreductase activity, acting on paired donors, with incorporation or reduction of molecular oxygen;GO:0009055//electron carrier activity;GO:0004497//monooxygenase activity;GO:0016491//oxidoreductase activity;GO:0005506//iron ion binding	GO:0055114//oxidation-reduction process
Solyc05g050220.2	34.6667	10	4.20333	1.17667	-1.83683	4.09051e-05	0.000542476	yes	-	-	-	-	GO:0005634//nucleus	GO:0003700//sequence-specific DNA binding transcription factor activity;GO:0043565//sequence-specific DNA binding;GO:0003677//DNA binding	GO:0006355//regulation of transcription, DNA-templated;GO:0006351//transcription, DNA-templated
Solyc05g050410.2	3	12.3333	2.30667	9.30333	2.01194	0.00378537	0.0289334	yes	-	-	-	-	-	-	-
Solyc05g050560.1	190.333	80.3333	19.3433	8.13	-1.25051	4.27661e-09	1.0854e-07	yes	-	-	-	-	-	GO:0046983//protein dimerization activity	-
Solyc05g050870.2	34.1767	82.7367	10.98	26.2333	1.25652	1.2702e-06	2.23324e-05	yes	-	-	Global and overview maps;Global and overview maps;Biosynthesis of other secondary metabolites;Amino acid metabolism	ko01100//Metabolic pathways;ko01110//Biosynthesis of secondary metabolites;ko00940//Phenylpropanoid biosynthesis;ko00360//Phenylalanine metabolism	-	GO:0046872//metal ion binding;GO:0020037//heme binding;GO:0016491//oxidoreductase activity;GO:0004601//peroxidase activity	GO:0055114//oxidation-reduction process;GO:0006979//response to oxidative stress
Solyc05g050890.1	12.1567	27.93	12.5333	27.5733	1.1375	0.00146475	0.0128857	yes	-	-	-	-	-	GO:0046872//metal ion binding;GO:0020037//heme binding;GO:0016491//oxidoreductase activity;GO:0004601//peroxidase activity	GO:0055114//oxidation-reduction process;GO:0006979//response to oxidative stress
Solyc05g051200.1	14.6667	72	5.34667	25.8133	2.2714	1.21052e-14	5.41123e-13	yes	-	Ethylene response factor; Ethylene-responsive factor 1 [Source:UniProtKB/TrEMBL;Acc:Q8LGR8]	Signal transduction	ko04075//Plant hormone signal transduction	GO:0005634//nucleus	GO:0003700//sequence-specific DNA binding transcription factor activity;GO:0003677//DNA binding	GO:0006355//regulation of transcription, DNA-templated;GO:0006351//transcription, DNA-templated
Solyc05g051240.1	539	184	75.4667	25.4333	-1.56912	1.38304e-15	6.66448e-14	yes	-	-	-	-	-	GO:0016787//hydrolase activity;GO:0004190//aspartic-type endopeptidase activity;GO:0008233//peptidase activity	GO:0006508//proteolysis
Solyc05g051660.1	470.333	236.333	102.587	49.8567	-1.04098	1.44664e-09	3.89977e-08	yes	-	-	-	-	-	GO:0016787//hydrolase activity	GO:0008152//metabolic process
Solyc05g052030.1	55	210	24.5533	90.04	1.87465	2.04839e-18	1.19991e-16	yes	-	Ethylene response factor 4 [Source:UniProtKB/TrEMBL;Acc:Q84XB0]	-	-	GO:0005634//nucleus	GO:0003700//sequence-specific DNA binding transcription factor activity;GO:0003677//DNA binding	GO:0006355//regulation of transcription, DNA-templated;GO:0006351//transcription, DNA-templated
Solyc05g052280.2	233.333	771.667	35.5567	114.84	1.69143	6.24399e-25	6.12505e-23	yes	-	-	Global and overview maps;Global and overview maps;Biosynthesis of other secondary metabolites;Amino acid metabolism	ko01100//Metabolic pathways;ko01110//Biosynthesis of secondary metabolites;ko00940//Phenylpropanoid biosynthesis;ko00360//Phenylalanine metabolism	-	GO:0046872//metal ion binding;GO:0020037//heme binding;GO:0016491//oxidoreductase activity;GO:0004601//peroxidase activity	GO:0055114//oxidation-reduction process;GO:0006979//response to oxidative stress
Solyc05g052420.1	2	21	1.19	12.7233	3.41844	2.36017e-09	6.20675e-08	yes	-	-	-	-	-	-	-
Solyc05g052520.2	843.333	305.667	100.293	36	-1.47816	6.07124e-14	2.51814e-12	yes	ATHPP2C5	phosphatase 2C5 [Source:TAIR;Acc:AT2G40180](projected from arabidopsis_thaliana,AT2G40180)	-	-	GO:0005634//nucleus	GO:0046872//metal ion binding;GO:0003824//catalytic activity;GO:0016787//hydrolase activity;GO:0004722//protein serine/threonine phosphatase activity;GO:0004721//phosphoprotein phosphatase activity	GO:0006470//protein dephosphorylation;GO:0010374//stomatal complex development;GO:0006970//response to osmotic stress;GO:0035556//intracellular signal transduction;GO:0009409//response to cold;GO:0048481//ovule development;GO:0009738//abscisic acid-activated signaling pathway;GO:0010440//stomatal lineage progression
Solyc05g052550.1	1499.33	419	2080.07	554.61	-1.90708	3.12665e-26	3.51322e-24	yes	-	-	-	-	-	-	-
Solyc05g052560.1	43.6667	11.6667	39.2267	10.47	-1.90557	1.12725e-07	2.33576e-06	yes	-	-	-	-	-	-	-
Solyc05g052570.2	4219.67	1027.33	658.193	160.21	-2.03855	1.46975e-25	1.55932e-23	yes	-	-	-	-	-	GO:0046872//metal ion binding;GO:0005515//protein binding	-
Solyc05g052670.1	22.15	51.75	3.02	6.91	1.19414	0.000104486	0.00125995	yes	-	-	-	-	-	GO:0016747//transferase activity, transferring acyl groups other than amino-acyl groups	-
Solyc05g052870.2	242.333	709	25.59	73.03	1.51291	1.43466e-21	1.09798e-19	yes	-	-	-	-	-	GO:0016740//transferase activity;GO:0016758//transferase activity, transferring hexosyl groups;GO:0016757//transferase activity, transferring glycosyl groups	GO:0008152//metabolic process
Solyc05g052950.2	81.6667	8.66667	8.45	0.88	-3.26338	4.83552e-25	4.78136e-23	yes	-	Regulator of chromosome condensation (RCC1) family protein [Source:TAIR;Acc:AT3G55580](projected from arabidopsis_thaliana,AT3G55580)	-	-	-	-	GO:0008150//biological_process
Solyc05g052980.2	896.333	194.333	99.9333	21.3867	-2.22425	2.51522e-21	1.88985e-19	yes	-	-	Signal transduction	ko04075//Plant hormone signal transduction	-	GO:0046872//metal ion binding;GO:0003824//catalytic activity;GO:0016787//hydrolase activity;GO:0004722//protein serine/threonine phosphatase activity;GO:0004721//phosphoprotein phosphatase activity	GO:0006470//protein dephosphorylation
Solyc05g053100.2	2	7.33333	0.16	0.593333	1.89077	0.00719958	0.0496717	yes	-	-	Global and overview maps;Global and overview maps;Carbohydrate metabolism;Carbohydrate metabolism;Amino acid metabolism;Amino acid metabolism;Carbohydrate metabolism	ko01100//Metabolic pathways;ko01110//Biosynthesis of secondary metabolites;ko00010//Glycolysis / Gluconeogenesis;ko00620//Pyruvate metabolism;ko00260//Glycine, serine and threonine metabolism;ko00280//Valine, leucine and isoleucine degradation;ko00020//Citrate cycle (TCA cycle)	-	GO:0050660//flavin adenine dinucleotide binding;GO:0016491//oxidoreductase activity;GO:0016668//oxidoreductase activity, acting on a sulfur group of donors, NAD(P) as acceptor	GO:0055114//oxidation-reduction process;GO:0045454//cell redox homeostasis
Solyc05g053150.1	33.3333	6	12.8867	2.07	-2.63818	0.000376987	0.0039538	yes	-	-	-	-	-	GO:0003682//chromatin binding;GO:0003677//DNA binding	-
Solyc05g053330.2	12	54	2.17667	9.62333	2.14442	1.04119e-10	3.21726e-09	yes	-	-	-	-	-	GO:0003682//chromatin binding;GO:0003677//DNA binding	-
Solyc05g053380.2	22.3333	2.66667	4.07333	0.49	-3.05536	6.28848e-08	1.34823e-06	yes	-	-	-	-	-	GO:0003700//sequence-specific DNA binding transcription factor activity;GO:0043565//sequence-specific DNA binding	GO:0006355//regulation of transcription, DNA-templated
Solyc05g053400.1	94.67	43.5233	16.06	7.17667	-1.16209	3.27856e-05	0.000442874	yes	-	-	-	-	-	GO:0016740//transferase activity;GO:0016758//transferase activity, transferring hexosyl groups;GO:0016757//transferase activity, transferring glycosyl groups	GO:0008152//metabolic process
Solyc05g053610.2	600.333	2837.67	20.88	99.63	2.25446	1.15914e-15	5.60741e-14	yes	-	-	-	-	GO:0016020//membrane	GO:0017111//nucleoside-triphosphatase activity;GO:0005524//ATP binding;GO:0000166//nucleotide binding;GO:0016887//ATPase activity	-
Solyc05g053760.2	209	716	42.69	141.177	1.72553	1.36331e-21	1.04987e-19	yes	-	-	-	-	-	-	-
Solyc05g053860.2	8.33333	54.6667	0.983333	6.16667	2.64874	2.00462e-10	6.01385e-09	yes	-	-	-	-	GO:0016021//integral component of membrane	GO:0022857//transmembrane transporter activity	GO:0055085//transmembrane transport
Solyc05g053960.2	767.317	1737.33	142.56	317.78	1.15646	1.7884e-12	6.48229e-11	yes	-	-	-	-	-	-	-
Solyc05g053970.2	24.0167	11	3.89	1.78	-1.12789	0.00617796	0.0438596	yes	-	-	-	-	GO:0016020//membrane;GO:0016021//integral component of membrane	-	-
Solyc05g054250.1	390.667	74	84.6767	15.7967	-2.42234	6.78722e-32	1.08948e-29	yes	-	-	-	-	-	GO:0046872//metal ion binding	GO:0030001//metal ion transport
Solyc05g054560.2	19	49	3.65333	9.08333	1.31401	5.87487e-06	9.1568e-05	yes	-	-	-	-	GO:0016020//membrane;GO:0005886//plasma membrane;GO:0016021//integral component of membrane	-	-
Solyc05g054670.2	2.66667	9.33333	0.3	1.04667	1.80277	0.0048251	0.0355624	yes	-	-	-	-	-	-	-
Solyc05g054850.1	9	19.6667	1.65	3.52333	1.09447	0.00678362	0.0473657	yes	-	unknown protein; BEST Arabidopsis thaliana protein match is: unknown protein (TAIR:AT2G37380.1); Has 184 Blast hits to 178 proteins in 53 species: Archae - 0; Bacteria - 58; Metazoa - 9; Fungi - 0; Plants - 103; Viruses - 0; Other Eukaryotes - 14 (s /.../ NCBI BLink). [Source:TAIR;Acc:AT2G39370](projected from arabidopsis_thaliana,AT2G39370)	-	-	GO:0009506//plasmodesma;GO:0005886//plasma membrane;GO:0016020//membrane	-	GO:0009733//response to auxin;GO:0010583//response to cyclopentenone;GO:0009741//response to brassinosteroid;GO:0008150//biological_process
Solyc05g055080.1	8.33333	1.66667	20.4833	3.78333	-2.43672	0.00113984	0.0103591	yes	-	-	-	-	-	-	-
Solyc05g055650.2	7.33333	18.3333	0.99	2.43333	1.29743	0.00133902	0.0118725	yes	-	-	-	-	-	-	-
Solyc05g056200.1	19.5933	42.2633	2.91667	5.95	1.02857	0.00357887	0.0276123	yes	-	-	-	-	-	GO:0016772//transferase activity, transferring phosphorus-containing groups;GO:0005524//ATP binding;GO:0004672//protein kinase activity	GO:0006468//protein phosphorylation
Solyc05g056440.1	3.66667	13.3333	7.43	24.52	1.72252	0.00523993	0.0381647	yes	-	-	-	-	-	-	-
Solyc06g005070.1	64	188.667	14.5067	40.9433	1.49691	4.32721e-13	1.661e-11	yes	-	-	-	-	GO:0016020//membrane	GO:0005215//transporter activity	GO:0006810//transport
Solyc06g005170.2	3379.33	669	414.597	81.4067	-2.34849	4.51252e-36	9.21896e-34	yes	ATMPK3	Mitogen-activated protein kinase 3 [Source:UniProtKB/TrEMBL;Acc:Q84MI4]	-	-	GO:0005634//nucleus;GO:0005737//cytoplasm	GO:0016740//transferase activity;GO:0016772//transferase activity, transferring phosphorus-containing groups;GO:0016301//kinase activity;GO:0005524//ATP binding;GO:0004674//protein serine/threonine kinase activity;GO:0004672//protein kinase activity;GO:0000166//nucleotide binding;GO:0004707//MAP kinase activity;GO:0005515//protein binding	GO:0009862//systemic acquired resistance, salicylic acid mediated signaling pathway;GO:0006612//protein targeting to membrane;GO:0000165//MAPK cascade;GO:0006355//regulation of transcription, DNA-templated;GO:0016310//phosphorylation;GO:0006468//protein phosphorylation;GO:0009867//jasmonic acid mediated signaling pathway;GO:0010229//inflorescence development;GO:0010224//response to UV-B;GO:004306…
Solyc06g005650.2	937	459.333	234.32	114.253	-1.03624	3.20671e-08	7.17373e-07	yes	-	-	-	-	-	-	-
Solyc06g006000.2	11.3333	99.6667	3.14667	26.3367	3.06518	1.70359e-24	1.60125e-22	yes	-	-	-	-	-	-	-
Solyc06g006020.1	20	5.33333	2.32667	0.613333	-1.92352	8.1413e-05	0.00100476	yes	-	-	-	-	-	GO:0016772//transferase activity, transferring phosphorus-containing groups;GO:0005524//ATP binding;GO:0004674//protein serine/threonine kinase activity;GO:0004672//protein kinase activity;GO:0005515//protein binding	GO:0006468//protein phosphorylation
Solyc06g006080.2	204.333	613.333	14.96	44.7767	1.58164	4.02096e-15	1.85444e-13	yes	PY	Thiamine biosynthesis protein ThiC variant L1; Thiamine biosynthesis protein ThiC variant L2; Thiamine biosynthesis protein ThiC variant S [Source:UniProtKB/TrEMBL;Acc:B9TU32]	Global and overview maps;Metabolism of cofactors and vitamins	ko01100//Metabolic pathways;ko00730//Thiamine metabolism	GO:0009570//chloroplast stroma;GO:0009536//plastid;GO:0009507//chloroplast	GO:0003824//catalytic activity;GO:0080041//ADP-ribose pyrophosphohydrolase activity;GO:0051536//iron-sulfur cluster binding;GO:0051539//4 iron, 4 sulfur cluster binding;GO:0046872//metal ion binding;GO:0016829//lyase activity	GO:0043085//positive regulation of catalytic activity;GO:0019760//glucosinolate metabolic process;GO:0019288//isopentenyl diphosphate biosynthetic process, methylerythritol 4-phosphate pathway;GO:0019252//starch biosynthetic process;GO:0016045//detection of bacterium;GO:0009228//thiamine biosynthetic process;GO:0006098//pentose-phosphate shunt;GO:0000023//maltose metabolic process;GO:0009229//thi…
Solyc06g007120.2	336	166	26.2267	12.91	-1.02255	4.93743e-08	1.07441e-06	yes	-	PI-phospholipase C PLC4 [Source:UniProtKB/TrEMBL;Acc:B6C9K2]	Global and overview maps;Signal transduction;Carbohydrate metabolism	ko01100//Metabolic pathways;ko04070//Phosphatidylinositol signaling system;ko00562//Inositol phosphate metabolism	-	GO:0008081//phosphoric diester hydrolase activity;GO:0005509//calcium ion binding;GO:0004435//phosphatidylinositol phospholipase C activity;GO:0004871//signal transducer activity;GO:0005515//protein binding	GO:0035556//intracellular signal transduction;GO:0006629//lipid metabolic process;GO:0007165//signal transduction
Solyc06g007190.2	2462.33	320.667	279.423	36.0333	-2.95505	9.91804e-43	3.31316e-40	yes	-	-	-	-	-	GO:0046872//metal ion binding;GO:0003824//catalytic activity;GO:0016787//hydrolase activity;GO:0004722//protein serine/threonine phosphatase activity;GO:0004721//phosphoprotein phosphatase activity	GO:0006470//protein dephosphorylation
Solyc06g007370.1	16.6667	43	11.68	28.5333	1.28861	0.00034177	0.00362132	yes	-	-	-	-	-	-	-
Solyc06g007960.2	72.3333	29	10.7033	4.13667	-1.37152	6.62987e-06	0.000102368	yes	-	-	Global and overview maps;Global and overview maps;Biosynthesis of other secondary metabolites	ko01100//Metabolic pathways;ko01110//Biosynthesis of secondary metabolites;ko00940//Phenylpropanoid biosynthesis	-	GO:0008171//O-methyltransferase activity;GO:0008168//methyltransferase activity;GO:0046983//protein dimerization activity	GO:0032259//methylation
Solyc06g007970.2	0.333333	6.33333	0.07	1.36	4.28011	0.000536346	0.0053984	yes	-	-	-	-	-	GO:0005515//protein binding	-
Solyc06g008030.2	59.3333	165	6.44667	17.3833	1.43108	1.21725e-10	3.73329e-09	yes	PIL5	phytochrome interacting factor 3-like 5 [Source:TAIR;Acc:AT2G20180](projected from arabidopsis_thaliana,AT2G20180)	-	-	GO:0005634//nucleus	GO:0046983//protein dimerization activity;GO:0010313//phytochrome binding;GO:0042802//identical protein binding;GO:0003677//DNA binding;GO:0003700//sequence-specific DNA binding transcription factor activity;GO:0005515//protein binding	GO:0010161//red light signaling pathway;GO:0010187//negative regulation of seed germination;GO:0009959//negative gravitropism;GO:0010099//regulation of photomorphogenesis;GO:0010029//regulation of seed germination;GO:0010100//negative regulation of photomorphogenesis;GO:0048608//reproductive structure development;GO:0006783//heme biosynthetic process;GO:0015995//chlorophyll biosynthetic process;G…
Solyc06g008620.1	110	1093.67	9.82667	94.9933	3.27305	2.74579e-46	1.17028e-43	yes	-	tolB protein-related [Source:TAIR;Acc:AT4G01870](projected from arabidopsis_thaliana,AT4G01870)	-	-	GO:0016020//membrane	-	GO:0035556//intracellular signal transduction;GO:0009407//toxin catabolic process;GO:0009738//abscisic acid-activated signaling pathway;GO:0009723//response to ethylene;GO:0010583//response to cyclopentenone;GO:0006508//proteolysis;GO:0019243//methylglyoxal catabolic process to D-lactate
Solyc06g008920.2	248	555.667	22	48.1267	1.12933	1.32602e-13	5.28697e-12	yes	-	-	-	-	-	GO:0003824//catalytic activity	GO:0008152//metabolic process
Solyc06g009010.1	16.6667	6.33333	9.34333	3.36333	-1.47405	0.00156608	0.0136942	yes	-	-	-	-	GO:0005622//intracellular;GO:0005634//nucleus	GO:0043565//sequence-specific DNA binding;GO:0003677//DNA binding;GO:0046982//protein heterodimerization activity	GO:0006355//regulation of transcription, DNA-templated
Solyc06g009040.2	8	40.3333	2.19	10.2667	2.22897	1.92834e-07	3.85979e-06	yes	-	-	Metabolism of other amino acids	ko00480//Glutathione metabolism	-	GO:0005515//protein binding	-
Solyc06g009290.2	1264.61	3418.31	45.8333	123.52	1.43028	6.0809e-20	4.14105e-18	yes	-	-	Membrane transport	ko02010//ABC transporters	GO:0016021//integral component of membrane	GO:0017111//nucleoside-triphosphatase activity;GO:0005524//ATP binding;GO:0000166//nucleotide binding;GO:0042626//ATPase activity, coupled to transmembrane movement of substances;GO:0016887//ATPase activity	GO:0055085//transmembrane transport;GO:0006810//transport
Solyc06g010030.2	354	78	31.6967	6.96333	-2.18648	1.3009e-28	1.74773e-26	yes	-	-	-	-	GO:0016020//membrane;GO:0016021//integral component of membrane	GO:0005516//calmodulin binding	GO:0006952//defense response;GO:0009607//response to biotic stimulus
Solyc06g010250.2	384	159.667	41.67	17.17	-1.27912	1.42708e-10	4.34452e-09	yes	-	-	-	-	GO:0016021//integral component of membrane	-	GO:0055085//transmembrane transport
Solyc06g011310.1	5.64	0.65	2.64667	0.306667	-3.10943	0.00153637	0.0134582	yes	-	-	-	-	-	-	-
Solyc06g011350.2	4635	1911.33	743.337	298.387	-1.31683	2.27903e-12	8.22447e-11	yes	-	Aquaporin [Source:UniProtKB/TrEMBL;Acc:E7EC27]	-	-	GO:0016020//membrane;GO:0016021//integral component of membrane	GO:0005215//transporter activity	GO:0006810//transport
Solyc06g011400.2	133	289.333	14.1067	29.8433	1.08103	7.08311e-10	2.00108e-08	yes	-	-	-	-	-	GO:0017111//nucleoside-triphosphatase activity;GO:0005524//ATP binding;GO:0000166//nucleotide binding	-
Solyc06g030470.2	216.333	53.6667	24.0033	5.86333	-2.03344	3.14233e-20	2.17586e-18	yes	-	Domain of unknown function (DUF966) [Source:TAIR;Acc:AT2G28150](projected from arabidopsis_thaliana,AT2G28150)	-	-	GO:0005886//plasma membrane	GO:0003674//molecular_function	GO:0008150//biological_process
Solyc06g031710.2	873.333	277.667	116.483	36.24	-1.68447	3.63729e-24	3.25775e-22	yes	-	-	-	-	GO:0016020//membrane	-	-
Solyc06g033920.1	94	46.6667	5.39333	2.66	-1.01975	8.54383e-06	0.000128783	yes	-	-	-	-	-	GO:0005515//protein binding	-
Solyc06g034370.1	103.333	47	49.2667	21.91	-1.16902	6.60918e-07	1.22565e-05	yes	-	-	-	-	-	GO:0030599//pectinesterase activity;GO:0004857//enzyme inhibitor activity	GO:0043086//negative regulation of catalytic activity
Solyc06g034410.2	10.6667	31	3.42333	9.34333	1.44854	6.94331e-05	0.000876602	yes	-	-	-	-	-	-	-
Solyc06g035490.2	71.6667	17.3333	13.7067	3.3	-2.05434	5.71945e-10	1.6364e-08	yes	-	-	-	-	-	GO:0003677//DNA binding;GO:0046983//protein dimerization activity	-
Solyc06g035620.2	268.41	96.5767	37.78	13.4167	-1.4936	3.56909e-16	1.83074e-14	yes	-	-	-	-	-	-	GO:0006355//regulation of transcription, DNA-templated;GO:0006351//transcription, DNA-templated
Solyc06g035630.1	11	1.33333	21.4433	2.43	-3.1415	7.63954e-05	0.000950904	yes	-	-	-	-	-	-	-
Solyc06g035700.1	322.333	48	181.32	25.7567	-2.81552	9.80923e-31	1.50611e-28	yes	-	Integrase-type DNA-binding superfamily protein [Source:TAIR;Acc:AT5G52020](projected from arabidopsis_thaliana,AT5G52020)	-	-	GO:0005634//nucleus	GO:0003700//sequence-specific DNA binding transcription factor activity;GO:0003677//DNA binding	GO:0006355//regulation of transcription, DNA-templated;GO:0006351//transcription, DNA-templated;GO:0009873//ethylene-activated signaling pathway
Solyc06g035960.2	90.3333	217.333	9.03667	20.87	1.20757	0.000838251	0.00795759	yes	-	-	-	-	-	GO:0003824//catalytic activity	GO:0008152//metabolic process
Solyc06g036100.2	138	64.6667	11.2367	5.10333	-1.1387	3.25899e-07	6.32854e-06	yes	-	-	-	-	GO:0016021//integral component of membrane	-	GO:0055085//transmembrane transport
Solyc06g036170.1	872.333	437.333	86.66	42.6867	-1.02158	3.62207e-09	9.31711e-08	yes	-	GRAS9 [Source:UniProtKB/TrEMBL;Acc:Q00LP1]	-	-	-	-	GO:0006355//regulation of transcription, DNA-templated;GO:0006351//transcription, DNA-templated
Solyc06g036290.2	1867.33	311.667	135.363	22.1233	-2.6132	2.76534e-33	4.74716e-31	yes	-	-	-	-	-	GO:0005524//ATP binding;GO:0051082//unfolded protein binding	GO:0006457//protein folding;GO:0006950//response to stress
Solyc06g048570.2	496.667	104	77.0233	15.7967	-2.28568	4.37394e-40	1.22868e-37	yes	-	-	-	-	-	-	-
Solyc06g048700.1	11.3333	2	7.52333	1.28	-2.55523	0.000101923	0.00123099	yes	-	-	-	-	-	-	-
Solyc06g048790.1	16.3333	6.33333	2.00333	0.753333	-1.41104	0.00198112	0.0167659	yes	-	-	-	-	-	-	-
Solyc06g049020.1	1472	622.333	565.573	232.31	-1.28366	4.13429e-14	1.73514e-12	yes	-	-	-	-	-	-	-
Solyc06g050500.2	184.333	626	42.8967	143.06	1.73768	3.17726e-17	1.75316e-15	yes	-	-	Signal transduction	ko04075//Plant hormone signal transduction	-	-	-
Solyc06g050630.2	211.333	37.6667	33.3033	5.89	-2.49933	1.32142e-24	1.25156e-22	yes	-	-	Global and overview maps;Amino acid metabolism	ko01100//Metabolic pathways;ko00400//Phenylalanine, tyrosine and tryptophan biosynthesis	-	GO:0008977//prephenate dehydrogenase activity;GO:0004665//prephenate dehydrogenase (NADP+) activity	GO:0055114//oxidation-reduction process;GO:0006571//tyrosine biosynthetic process
Solyc06g050870.2	3	59.6667	3.55	68.0567	4.26085	4.35791e-27	5.12988e-25	yes	-	-	-	-	GO:0016020//membrane;GO:0016021//integral component of membrane	-	-
Solyc06g050900.2	26.3333	6.33333	2.58333	0.61	-2.08235	3.72324e-07	7.16811e-06	yes	-	Major facilitator superfamily protein [Source:TAIR;Acc:AT2G40460](projected from arabidopsis_thaliana,AT2G40460)	-	-	GO:0016020//membrane;GO:0016021//integral component of membrane	GO:0005215//transporter activity	GO:0006810//transport
Solyc06g051030.2	687.333	320.667	43.6533	20.3133	-1.10366	1.91662e-11	6.40255e-10	yes	-	-	-	-	GO:0016020//membrane;GO:0016021//integral component of membrane	GO:0016772//transferase activity, transferring phosphorus-containing groups;GO:0005524//ATP binding;GO:0004672//protein kinase activity;GO:0005515//protein binding	GO:0006468//protein phosphorylation
Solyc06g051160.2	3.66667	11	3.03	8.66333	1.5156	0.00380884	0.029078	yes	ENA	DnaJ/Hsp40 cysteine-rich domain superfamily protein [Source:TAIR;Acc:AT3G17668](projected from arabidopsis_thaliana,AT3G17668)	-	-	-	GO:0051082//unfolded protein binding;GO:0031072//heat shock protein binding	-
Solyc06g051360.2	188.667	447.333	22.5633	52.4333	1.2165	5.52791e-16	2.7662e-14	yes	-	2-oxoglutarate (2OG) and Fe(II)-dependent oxygenase superfamily protein [Source:TAIR;Acc:AT3G11150](projected from arabidopsis_thaliana,AT3G11150)	-	-	-	-	GO:0008150//biological_process
Solyc06g051550.2	99	521.667	16.7467	85.28	2.34833	1.23654e-20	8.8345e-19	yes	FIT1	BHLH transcriptional regulator [Source:UniProtKB/TrEMBL;Acc:Q5GA67]	-	-	GO:0005634//nucleus	GO:0003700//sequence-specific DNA binding transcription factor activity;GO:0003677//DNA binding;GO:0046983//protein dimerization activity;GO:0005515//protein binding	GO:0006355//regulation of transcription, DNA-templated;GO:0034756//regulation of iron ion transport;GO:0010039//response to iron ion;GO:0000041//transition metal ion transport;GO:0006351//transcription, DNA-templated
Solyc06g051660.1	9.66667	23.6667	12.8767	29.88	1.21442	0.000821134	0.00782213	yes	-	-	-	-	-	-	-
Solyc06g051800.2	112.667	258.333	14.1933	31.8767	1.16729	8.11679e-13	3.03551e-11	yes	-	Expansin; Expansin 1 protein [Source:UniProtKB/TrEMBL;Acc:O04359]	-	-	GO:0016020//membrane;GO:0005576//extracellular region	-	GO:0009664//plant-type cell wall organization
Solyc06g051940.2	44.3333	5.66667	5.49333	0.646667	-3.08659	1.83806e-06	3.15972e-05	yes	-	-	Signal transduction	ko04075//Plant hormone signal transduction	-	GO:0046872//metal ion binding;GO:0003824//catalytic activity;GO:0016787//hydrolase activity;GO:0004722//protein serine/threonine phosphatase activity;GO:0004721//phosphoprotein phosphatase activity	GO:0006470//protein dephosphorylation
Solyc06g051960.2	513.333	212	40.38	16.5667	-1.28536	7.22273e-12	2.50767e-10	yes	-	-	-	-	GO:0005618//cell wall	GO:0016787//hydrolase activity;GO:0045330;GO:0030599//pectinesterase activity;GO:0004857//enzyme inhibitor activity	GO:0042545//cell wall modification;GO:0045490//pectin catabolic process;GO:0043086//negative regulation of catalytic activity
Solyc06g052070.2	54	25	4.23	1.94333	-1.12212	4.40446e-05	0.000582548	yes	-	-	-	-	-	GO:0005515//protein binding	-
Solyc06g053510.2	900.333	448.333	128.7	62.0833	-1.05173	3.03191e-07	5.92014e-06	yes	-	Putrescine N-methyltransferase [Source:UniProtKB/TrEMBL;Acc:Q2KTH4]	Global and overview maps;Metabolism of other amino acids;Amino acid metabolism;Amino acid metabolism;Metabolism of other amino acids	ko01100//Metabolic pathways;ko00480//Glutathione metabolism;ko00270//Cysteine and methionine metabolism;ko00330//Arginine and proline metabolism;ko00410//beta-Alanine metabolism	-	GO:0016740//transferase activity;GO:0003824//catalytic activity;GO:0008168//methyltransferase activity;GO:0030750	GO:0008152//metabolic process;GO:0032259//methylation
Solyc06g053610.2	103	316.667	16.8	49.64	1.56304	1.16722e-14	5.22712e-13	yes	-	THM18 protein [Source:UniProtKB/TrEMBL;Acc:Q40174]	-	-	-	GO:0003682//chromatin binding;GO:0003677//DNA binding	-
Solyc06g053630.2	702.333	273.667	124.677	47.9667	-1.37809	5.92931e-19	3.61907e-17	yes	-	-	Translation	ko03015//mRNA surveillance pathway	-	GO:0016787//hydrolase activity;GO:0004721//phosphoprotein phosphatase activity	-
Solyc06g053640.1	188.667	32.3333	48.1067	8.12667	-2.5655	3.09937e-32	5.07394e-30	yes	-	-	-	-	-	GO:0046872//metal ion binding;GO:0008270//zinc ion binding;GO:0005515//protein binding	-
Solyc06g053710.2	188.667	544.333	11.53	32.3967	1.49045	7.92129e-20	5.30662e-18	yes	-	Ethylene receptor; Ethylene receptor homolog [Source:UniProtKB/TrEMBL;Acc:Q9XET8]	Signal transduction	ko04075//Plant hormone signal transduction	GO:0016020//membrane;GO:0005789//endoplasmic reticulum membrane	GO:0005524//ATP binding;GO:0004673//protein histidine kinase activity;GO:0000156//phosphorelay response regulator activity;GO:0004871//signal transducer activity;GO:0000155//phosphorelay sensor kinase activity;GO:0005515//protein binding	GO:0006355//regulation of transcription, DNA-templated;GO:0035556//intracellular signal transduction;GO:0009873//ethylene-activated signaling pathway;GO:0023014//signal transduction by phosphorylation;GO:0007165//signal transduction;GO:0000160//phosphorelay signal transduction system
Solyc06g053930.2	30.6667	14.6667	12.1033	5.65667	-1.09738	0.00102953	0.0094786	yes	-	-	Environmental adaptation	ko04626//Plant-pathogen interaction	-	GO:0005509//calcium ion binding	-
Solyc06g053950.1	1.33333	7.71	1.51333	8.34333	2.46289	0.00156908	0.0137156	yes	-	-	-	-	-	-	-
Solyc06g053960.2	8.66667	24.6233	2.19	5.85333	1.41833	0.00670222	0.0469478	yes	-	-	-	-	GO:0005634//nucleus	GO:0003700//sequence-specific DNA binding transcription factor activity;GO:0043565//sequence-specific DNA binding;GO:0003677//DNA binding	GO:0006355//regulation of transcription, DNA-templated;GO:0009408//response to heat
Solyc06g054460.1	23.3333	10.3333	4.83667	2.04	-1.24544	0.00489666	0.0360147	yes	-	-	Global and overview maps;Amino acid metabolism;Amino acid metabolism	ko01100//Metabolic pathways;ko00270//Cysteine and methionine metabolism;ko00330//Arginine and proline metabolism	-	GO:0016831//carboxy-lyase activity;GO:0016829//lyase activity;GO:0004014//adenosylmethionine decarboxylase activity	GO:0008295//spermidine biosynthetic process;GO:0006597//spermine biosynthetic process;GO:0006596//polyamine biosynthetic process;GO:0006557//S-adenosylmethioninamine biosynthetic process
Solyc06g054620.2	13.6667	35	2.29	5.86667	1.35719	4.00165e-05	0.000531948	yes	-	-	-	-	-	GO:0046872//metal ion binding	-
Solyc06g054630.1	23	2.66667	7.50667	0.88	-3.0926	3.00096e-06	4.939e-05	yes	-	-	-	-	GO:0005634//nucleus	GO:0003700//sequence-specific DNA binding transcription factor activity;GO:0003677//DNA binding	GO:0006355//regulation of transcription, DNA-templated;GO:0006351//transcription, DNA-templated
Solyc06g059740.2	600.667	6793.33	73.34	812.07	3.46893	9.1088e-116	1.12585e-111	yes	-	Alcohol dehydrogenase 2 [Source:UniProtKB/Swiss-Prot;Acc:P28032]	-	-	GO:0005886//plasma membrane;GO:0005829//cytosol;GO:0005737//cytoplasm	GO:0000166//nucleotide binding;GO:0046872//metal ion binding;GO:0016491//oxidoreductase activity;GO:0004022//alcohol dehydrogenase (NAD) activity;GO:0008270//zinc ion binding	GO:0009862//systemic acquired resistance, salicylic acid mediated signaling pathway;GO:0055114//oxidation-reduction process;GO:0045333//cellular respiration;GO:0010310//regulation of hydrogen peroxide metabolic process;GO:0006970//response to osmotic stress
Solyc06g060030.1	27.0033	11.9067	2.33	1.04333	-1.15913	0.00626237	0.0444079	yes	-	-	-	-	-	GO:0046872//metal ion binding;GO:0008270//zinc ion binding;GO:0003676//nucleic acid binding	GO:0015074//DNA integration
Solyc06g060110.2	3074.67	877	264.023	74.7733	-1.82007	1.05741e-25	1.14145e-23	yes	-	Amino acid transporter [Source:UniProtKB/TrEMBL;Acc:Q8GZV3]	-	-	GO:0016020//membrane;GO:0016021//integral component of membrane	-	-
Solyc06g060310.2	41.3333	18.3333	3.55333	1.56	-1.18763	0.000107244	0.00128818	yes	-	-	Global and overview maps;Global and overview maps;Metabolism of cofactors and vitamins	ko01100//Metabolic pathways;ko01110//Biosynthesis of secondary metabolites;ko00860//Porphyrin and chlorophyll metabolism	-	GO:0046872//metal ion binding;GO:0016705//oxidoreductase activity, acting on paired donors, with incorporation or reduction of molecular oxygen;GO:0016491//oxidoreductase activity;GO:0005506//iron ion binding;GO:0051537//2 iron, 2 sulfur cluster binding;GO:0051536//iron-sulfur cluster binding;GO:0010277//chlorophyllide a oxygenase [overall] activity	GO:0055114//oxidation-reduction process
Solyc06g060340.2	15.6667	3.33333	3.01333	0.61	-2.30448	0.000870928	0.00823301	yes	PSBS	Photosystem II 22 kDa protein, chloroplastic [Source:UniProtKB/Swiss-Prot;Acc:P54773]	Global and overview maps;Energy metabolism	ko01100//Metabolic pathways;ko00195//Photosynthesis	GO:0016020//membrane;GO:0009579//thylakoid;GO:0009536//plastid;GO:0009523//photosystem II;GO:0009534//chloroplast thylakoid;GO:0016021//integral component of membrane;GO:0009535//chloroplast thylakoid membrane;GO:0009517//PSII associated light-harvesting complex II;GO:0009507//chloroplast	GO:0051738//xanthophyll binding;GO:0016168//chlorophyll binding	GO:0015979//photosynthesis;GO:0009657//plastid organization;GO:0019344//cysteine biosynthetic process;GO:0010207//photosystem II assembly;GO:0010103//stomatal complex morphogenesis;GO:0006364//rRNA processing;GO:0010196//nonphotochemical quenching;GO:0010027//thylakoid membrane organization;GO:0043085//positive regulation of catalytic activity;GO:0019252//starch biosynthetic process;GO:0000023//m…
Solyc06g060620.2	588	192	55.57	17.9167	-1.633	5.36327e-17	2.92026e-15	yes	-	-	-	-	GO:0016020//membrane;GO:0016021//integral component of membrane	GO:0005215//transporter activity	GO:0006857//oligopeptide transport;GO:0006810//transport
Solyc06g060690.2	1217.67	519.333	141.12	59.4667	-1.24677	1.03462e-18	6.22283e-17	yes	-	-	-	-	-	GO:0016772//transferase activity, transferring phosphorus-containing groups;GO:0005524//ATP binding;GO:0004672//protein kinase activity	GO:0006468//protein phosphorylation
Solyc06g060700.1	179	78.6667	158.47	66.8	-1.24629	7.4019e-11	2.33983e-09	yes	-	-	-	-	-	-	-
Solyc06g060710.2	764.333	369.333	96.45	46.2533	-1.06022	1.51469e-11	5.11519e-10	yes	-	-	-	-	-	GO:0016757//transferase activity, transferring glycosyl groups	-
Solyc06g060870.1	50.3333	9.66667	5.83667	1.12333	-2.37736	5.33057e-11	1.70329e-09	yes	-	-	-	-	-	GO:0016787//hydrolase activity;GO:0004806//triglyceride lipase activity	GO:0006629//lipid metabolic process
Solyc06g061020.2	1960.67	873.333	218.08	94.7567	-1.20256	6.24004e-14	2.5795e-12	yes	-	-	-	-	-	GO:0046872//metal ion binding;GO:0008270//zinc ion binding;GO:0005515//protein binding	-
Solyc06g061080.2	18	8	2.90667	1.27333	-1.19076	0.00612172	0.0435479	yes	-	-	-	-	-	GO:0003677//DNA binding	GO:0006355//regulation of transcription, DNA-templated
Solyc06g061100.2	32	1.33333	3.93333	0.143333	-4.77831	2.92034e-06	4.82558e-05	yes	-	-	-	-	-	-	GO:0015743//malate transport
Solyc06g061110.1	3.33333	0	4.24667	0.001	-12.0521	0.00499071	0.0366301	yes	-	-	-	-	-	-	GO:0009790//embryo development
Solyc06g061190.1	489	163.333	87.8167	28.9467	-1.6011	1.06811e-15	5.17721e-14	yes	-	-	-	-	-	-	-
Solyc06g061230.2	629	1457.67	315.657	703.43	1.15605	2.22825e-09	5.89117e-08	yes	-	-	-	-	-	-	-
Solyc06g061240.2	329.667	793.667	61.7033	142.967	1.21226	2.84184e-09	7.40255e-08	yes	-	-	-	-	-	-	-
Solyc06g062390.2	62.3333	25.3333	14.7867	5.95667	-1.31172	1.32993e-05	0.000192281	yes	-	-	-	-	-	GO:0003993//acid phosphatase activity	-
Solyc06g062430.2	105.333	48.6667	21.08	9.47	-1.15444	9.26688e-05	0.0011318	yes	-	-	Carbohydrate metabolism;Carbohydrate metabolism	ko00562//Inositol phosphate metabolism;ko00053//Ascorbate and aldarate metabolism	GO:0005737//cytoplasm	GO:0005506//iron ion binding;GO:0050113//inositol oxygenase activity	GO:0055114//oxidation-reduction process;GO:0019310//inositol catabolic process
Solyc06g062560.1	51.69	16.6367	14.04	4.50667	-1.63941	0.000956294	0.00891051	yes	-	Putative phosphatase [Source:UniProtKB/TrEMBL;Acc:Q8GRL8]	Global and overview maps;Metabolism of cofactors and vitamins	ko01100//Metabolic pathways;ko00750//Vitamin B6 metabolism	-	GO:0016791//phosphatase activity	GO:0008152//metabolic process;GO:0016311//dephosphorylation
Solyc06g062670.2	83.6667	277.667	7.31333	23.5633	1.68794	6.36427e-19	3.86547e-17	yes	-	-	-	-	-	GO:0046872//metal ion binding;GO:0003676//nucleic acid binding	-
Solyc06g062920.2	2308.33	355.333	226.267	34.59	-2.7096	1.19495e-42	3.93857e-40	yes	-	Auxin-regulated dual specificity cytosolic kinase [Source:UniProtKB/TrEMBL;Acc:Q94FU1]	-	-	-	GO:0016772//transferase activity, transferring phosphorus-containing groups;GO:0016301//kinase activity;GO:0005524//ATP binding;GO:0004674//protein serine/threonine kinase activity;GO:0004672//protein kinase activity	GO:0016310//phosphorylation;GO:0006468//protein phosphorylation
Solyc06g063210.2	67	17	3.55667	0.913333	-1.96131	1.81836e-09	4.83332e-08	yes	-	Glutamate receptor [Source:UniProtKB/TrEMBL;Acc:G5EKN7]	-	-	GO:0016020//membrane;GO:0016021//integral component of membrane	GO:0005234//extracellular-glutamate-gated ion channel activity;GO:0004970//ionotropic glutamate receptor activity;GO:0005215//transporter activity	GO:0035235//ionotropic glutamate receptor signaling pathway;GO:0006811//ion transport;GO:0006810//transport
Solyc06g064980.2	114	56.6567	17.05	8.46667	-1.00991	3.81846e-05	0.000509129	yes	-	-	-	-	-	GO:0016787//hydrolase activity;GO:0016788//hydrolase activity, acting on ester bonds	GO:0006629//lipid metabolic process
Solyc06g065100.2	93.3333	220.333	14.34	32.7733	1.19248	1.09832e-06	1.94627e-05	yes	-	-	-	-	-	GO:0003682//chromatin binding;GO:0003677//DNA binding	-
Solyc06g065820.2	350	79.6667	69.0167	15.4067	-2.16339	1.70898e-28	2.27129e-26	yes	-	Ethylene response factor 1 [Source:UniProtKB/TrEMBL;Acc:Q8S9H4]	-	-	GO:0005634//nucleus	GO:0003700//sequence-specific DNA binding transcription factor activity;GO:0003677//DNA binding	GO:0006355//regulation of transcription, DNA-templated;GO:0009740//gibberellic acid mediated signaling pathway;GO:0009873//ethylene-activated signaling pathway;GO:0006351//transcription, DNA-templated;GO:0010162//seed dormancy process
Solyc06g065850.2	57.6667	210.667	6.56333	23.6633	1.85015	1.8703e-21	1.41822e-19	yes	-	-	-	-	-	-	-
Solyc06g066010.2	61.3333	30.3333	12.59	6.04333	-1.05886	3.73155e-05	0.000498885	yes	-	-	-	-	-	GO:0005515//protein binding	-
Solyc06g066370.2	4078	1235	359.697	108.2	-1.73308	6.5854e-25	6.43443e-23	yes	-	-	Environmental adaptation	ko04626//Plant-pathogen interaction	-	GO:0003700//sequence-specific DNA binding transcription factor activity;GO:0043565//sequence-specific DNA binding	GO:0006355//regulation of transcription, DNA-templated
Solyc06g066560.1	47.6667	23.3333	12.9633	6.23333	-1.05636	0.000625535	0.00616064	yes	-	-	-	-	GO:0016020//membrane;GO:0016021//integral component of membrane	GO:0005215//transporter activity	GO:0006810//transport
Solyc06g066600.2	167.667	66	14.8	5.70667	-1.37488	5.01441e-10	1.44303e-08	yes	SGB1	Major facilitator superfamily protein [Source:TAIR;Acc:AT1G79820](projected from arabidopsis_thaliana,AT1G79820)	-	-	GO:0016020//membrane;GO:0016021//integral component of membrane;GO:0031969//chloroplast membrane;GO:0005768//endosome;GO:0005802//trans-Golgi network;GO:0009536//plastid;GO:0005794//Golgi apparatus;GO:0009507//chloroplast	GO:0022891//substrate-specific transmembrane transporter activity;GO:0022857//transmembrane transporter activity;GO:0005215//transporter activity	GO:0055085//transmembrane transport;GO:0006810//transport;GO:0048519//negative regulation of biological process;GO:0048439//flower morphogenesis;GO:0010051//xylem and phloem pattern formation;GO:0008643//carbohydrate transport;GO:0009887//organ morphogenesis;GO:0009855//determination of bilateral symmetry
Solyc06g066800.1	327.667	148	104.077	46.3333	-1.16752	6.69775e-09	1.64745e-07	yes	-	-	-	-	-	-	-
Solyc06g066820.2	8.33333	20	1.46	3.42667	1.23084	0.00316465	0.0248824	yes	-	3b-hydroxylase [Source:UniProtKB/TrEMBL;Acc:Q9ZWR7]	Global and overview maps;Metabolism of terpenoids and polyketides	ko01110//Biosynthesis of secondary metabolites;ko00904//Diterpenoid biosynthesis	-	GO:0016706//oxidoreductase activity, acting on paired donors, with incorporation or reduction of molecular oxygen, 2-oxoglutarate as one donor, and incorporation of one atom each of oxygen into both donors;GO:0016491//oxidoreductase activity	GO:0055114//oxidation-reduction process
Solyc06g067860.2	1515	690.667	236.093	104.67	-1.17351	1.8164e-10	5.46245e-09	yes	-	2-oxoglutarate (2OG) and Fe(II)-dependent oxygenase superfamily protein [Source:TAIR;Acc:AT1G52800](projected from arabidopsis_thaliana,AT1G52800)	-	-	-	GO:0016706//oxidoreductase activity, acting on paired donors, with incorporation or reduction of molecular oxygen, 2-oxoglutarate as one donor, and incorporation of one atom each of oxygen into both donors;GO:0016491//oxidoreductase activity	GO:0055114//oxidation-reduction process
Solyc06g067870.2	836.667	335.667	137.7	53.5733	-1.36194	1.79732e-13	7.12013e-12	yes	-	-	-	-	-	GO:0016706//oxidoreductase activity, acting on paired donors, with incorporation or reduction of molecular oxygen, 2-oxoglutarate as one donor, and incorporation of one atom each of oxygen into both donors;GO:0016491//oxidoreductase activity	GO:0055114//oxidation-reduction process
Solyc06g067980.2	82.3333	11	48.1167	5.81667	-3.04827	1.56975e-08	3.65045e-07	yes	-	-	-	-	-	-	-
Solyc06g068230.2	98.6667	35.6667	3.05	1.09667	-1.47568	9.20869e-09	2.24275e-07	yes	-	Tetratricopeptide repeat (TPR)-like superfamily protein [Source:TAIR;Acc:AT1G15290](projected from arabidopsis_thaliana,AT1G15290)	-	-	GO:0005829//cytosol	GO:0005515//protein binding	-
Solyc06g068460.2	2609	486.333	285.89	52.84	-2.43576	8.32298e-30	1.18244e-27	yes	-	WRKY transcription factor 1 [Source:UniProtKB/TrEMBL;Acc:C0L2S0]	-	-	-	GO:0003700//sequence-specific DNA binding transcription factor activity;GO:0043565//sequence-specific DNA binding	GO:0006355//regulation of transcription, DNA-templated
Solyc06g068500.2	307	848.667	63.7067	170	1.41602	5.79021e-09	1.43709e-07	yes	-	-	-	-	-	-	-
Solyc06g068570.2	12.3333	28	2.05	4.56667	1.15552	0.00337408	0.0262866	yes	-	-	-	-	GO:0005634//nucleus	GO:0003700//sequence-specific DNA binding transcription factor activity;GO:0003677//DNA binding	GO:0006355//regulation of transcription, DNA-templated;GO:0006351//transcription, DNA-templated
Solyc06g068620.2	15.6667	76	8.30333	37.3467	2.16922	7.78903e-09	1.90638e-07	yes	-	-	-	-	-	-	-
Solyc06g068680.2	272.667	96	16.4567	5.80333	-1.50372	1.33389e-08	3.16119e-07	yes	-	-	Environmental adaptation	ko04626//Plant-pathogen interaction	GO:0016020//membrane;GO:0016021//integral component of membrane	GO:0016491//oxidoreductase activity;GO:0004601//peroxidase activity;GO:0005509//calcium ion binding;GO:0050664//oxidoreductase activity, acting on NAD(P)H, oxygen as acceptor	GO:0055114//oxidation-reduction process
Solyc06g068690.2	18.6667	5.33333	1.74	0.47	-1.88835	0.000483222	0.00492385	yes	-	-	-	-	-	GO:0016884//carbon-nitrogen ligase activity, with glutamine as amido-N-donor	-
Solyc06g068890.1	3.66667	10.6667	2.22	6.53333	1.55726	0.00667183	0.0467615	yes	-	-	-	-	-	-	-
Solyc06g068970.2	72.3333	22	12.72	3.77	-1.75446	1.23276e-08	2.94432e-07	yes	-	-	-	-	GO:0016021//integral component of membrane;GO:0005737//cytoplasm	GO:0016627//oxidoreductase activity, acting on the CH-CH group of donors	GO:0006629//lipid metabolic process
Solyc06g069040.2	168.333	436	40.1433	100.38	1.32224	4.07639e-08	8.97314e-07	yes	-	Putative glutathione S-transferase T4 [Source:UniProtKB/TrEMBL;Acc:Q9FT20]	Metabolism of other amino acids	ko00480//Glutathione metabolism	-	GO:0016740//transferase activity;GO:0005515//protein binding	-
Solyc06g069420.2	289.333	135.333	51.2967	23.1733	-1.1464	1.84644e-08	4.2658e-07	yes	-	-	-	-	-	-	GO:0006950//response to stress
Solyc06g069550.1	15	5.66667	1.94667	0.716667	-1.44163	0.00220673	0.0183471	yes	-	-	Global and overview maps;Global and overview maps;Carbohydrate metabolism;Carbohydrate metabolism;Carbohydrate metabolism;Carbohydrate metabolism	ko01100//Metabolic pathways;ko01110//Biosynthesis of secondary metabolites;ko00500//Starch and sucrose metabolism;ko00520//Amino sugar and nucleotide sugar metabolism;ko00040//Pentose and glucuronate interconversions;ko00053//Ascorbate and aldarate metabolism	-	GO:0016491//oxidoreductase activity;GO:0051287//NAD binding;GO:0016616//oxidoreductase activity, acting on the CH-OH group of donors, NAD or NADP as acceptor;GO:0003979//UDP-glucose 6-dehydrogenase activity	GO:0055114//oxidation-reduction process
Solyc06g071060.1	653.333	1833.33	191.55	519.56	1.43957	9.85932e-11	3.05417e-09	yes	-	-	Global and overview maps;Lipid metabolism;Lipid metabolism	ko01100//Metabolic pathways;ko01040//Biosynthesis of unsaturated fatty acids;ko00061//Fatty acid biosynthesis	-	GO:0016491//oxidoreductase activity	GO:0008152//metabolic process;GO:0055114//oxidation-reduction process
Solyc06g071070.1	29.3333	77	8.67	21.89	1.33617	4.79304e-07	9.05148e-06	yes	-	-	Global and overview maps;Lipid metabolism;Lipid metabolism	ko01100//Metabolic pathways;ko01040//Biosynthesis of unsaturated fatty acids;ko00061//Fatty acid biosynthesis	-	GO:0016491//oxidoreductase activity	GO:0008152//metabolic process;GO:0055114//oxidation-reduction process
Solyc06g071750.2	42.3333	14.3333	8.75333	2.83667	-1.62564	1.81784e-05	0.00025811	yes	-	-	-	-	-	GO:0005515//protein binding	-
Solyc06g071810.1	1679.33	588.333	156.527	54.5133	-1.52173	7.98347e-22	6.28508e-20	yes	-	-	-	-	-	GO:0016772//transferase activity, transferring phosphorus-containing groups;GO:0005524//ATP binding;GO:0004674//protein serine/threonine kinase activity;GO:0004672//protein kinase activity;GO:0005515//protein binding	GO:0006468//protein phosphorylation
Solyc06g071820.2	169.333	76	21.0833	9.30333	-1.18028	1.30009e-09	3.54728e-08	yes	-	-	-	-	GO:0005634//nucleus	GO:0008270//zinc ion binding;GO:0004402//histone acetyltransferase activity;GO:0003712//transcription cofactor activity;GO:0005515//protein binding	GO:0006355//regulation of transcription, DNA-templated;GO:0016573//histone acetylation
Solyc06g071830.2	8	1.66667	1.20667	0.236667	-2.3501	0.00263312	0.0213273	yes	-	-	-	-	GO:0005634//nucleus	GO:0008270//zinc ion binding;GO:0004402//histone acetyltransferase activity;GO:0003712//transcription cofactor activity;GO:0005515//protein binding	GO:0006355//regulation of transcription, DNA-templated;GO:0016573//histone acetylation
Solyc06g072110.2	651.333	288.333	37.4	16.4067	-1.18876	6.0924e-16	3.03027e-14	yes	-	-	-	-	GO:0016020//membrane;GO:0016021//integral component of membrane	-	-
Solyc06g072460.1	174.333	72	31.0867	12.63	-1.29944	2.39527e-12	8.6188e-11	yes	-	-	-	-	-	GO:0046872//metal ion binding;GO:0047134//protein-disulfide reductase activity;GO:0008270//zinc ion binding;GO:0005515//protein binding	GO:0055114//oxidation-reduction process
Solyc06g072650.1	57.6667	136.333	35.82	79.4	1.14837	3.26384e-06	5.32906e-05	yes	-	-	Signal transduction	ko04075//Plant hormone signal transduction	-	-	-
Solyc06g072670.2	7.33333	0	1.17333	0.001	-10.1964	5.02173e-06	7.93715e-05	yes	-	-	-	-	-	GO:0016491//oxidoreductase activity	GO:0008152//metabolic process;GO:0055114//oxidation-reduction process
Solyc06g072740.1	27	13.6667	6.06667	2.93333	-1.04836	0.00650736	0.045778	yes	-	-	Global and overview maps;Signal transduction;Carbohydrate metabolism	ko01100//Metabolic pathways;ko04070//Phosphatidylinositol signaling system;ko00562//Inositol phosphate metabolism	GO:0005622//intracellular	GO:0005524//ATP binding;GO:0000287//magnesium ion binding;GO:0052726//inositol-1,3,4-trisphosphate 5-kinase activity;GO:0052725//inositol-1,3,4-trisphosphate 6-kinase activity;GO:0047325//inositol tetrakisphosphate 1-kinase activity	GO:0032957//inositol trisphosphate metabolic process
Solyc06g072840.2	4.66667	15.6667	1.62667	5.35333	1.71852	0.00647507	0.0456022	yes	-	-	-	-	-	-	-
Solyc06g072940.1	0.333333	5	0.0633333	1.01	3.99525	0.00119307	0.0107646	yes	-	-	-	-	-	-	-
Solyc06g073050.2	2061	299.333	156.053	22.56	-2.7902	1.49888e-65	2.17955e-62	yes	-	-	-	-	-	GO:0003677//DNA binding	GO:0006355//regulation of transcription, DNA-templated
Solyc06g073080.2	5	0.333333	0.733333	0.05	-3.87447	0.0010095	0.00932542	yes	-	-	-	-	-	GO:0016706//oxidoreductase activity, acting on paired donors, with incorporation or reduction of molecular oxygen, 2-oxoglutarate as one donor, and incorporation of one atom each of oxygen into both donors;GO:0016491//oxidoreductase activity	GO:0055114//oxidation-reduction process
Solyc06g073180.2	646.333	94	94.6367	13.3567	-2.82484	7.97432e-54	5.1875e-51	yes	-	CONSTANS interacting protein 1 [Source:UniProtKB/TrEMBL;Acc:Q2VY19]	-	-	GO:0005622//intracellular	GO:0008270//zinc ion binding	-
Solyc06g073190.2	5109.33	11081.3	654.057	1382.33	1.07961	2.18542e-11	7.2224e-10	yes	FRK2	Fructokinase-2 [Source:UniProtKB/Swiss-Prot;Acc:Q42896]	Global and overview maps;Carbohydrate metabolism;Carbohydrate metabolism;Carbohydrate metabolism	ko01100//Metabolic pathways;ko00500//Starch and sucrose metabolism;ko00520//Amino sugar and nucleotide sugar metabolism;ko00051//Fructose and mannose metabolism	-	GO:0016740//transferase activity;GO:0016301//kinase activity;GO:0005524//ATP binding;GO:0000166//nucleotide binding;GO:0016773//phosphotransferase activity, alcohol group as acceptor;GO:0008865//fructokinase activity;GO:0004747//ribokinase activity	GO:0016310//phosphorylation;GO:0005975//carbohydrate metabolic process;GO:0019252//starch biosynthetic process;GO:0006014//D-ribose metabolic process
Solyc06g073320.2	3653	1778.33	319.703	153.72	-1.05643	3.45567e-12	1.23267e-10	yes	-	GDP-L-galactose phosphorylase [Source:UniProtKB/TrEMBL;Acc:H9D2D6]	Global and overview maps;Global and overview maps;Carbohydrate metabolism	ko01100//Metabolic pathways;ko01110//Biosynthesis of secondary metabolites;ko00053//Ascorbate and aldarate metabolism	-	GO:0080048//GDP-D-glucose phosphorylase activity	-
Solyc06g073830.1	340.333	174.667	177.54	88.0367	-1.01197	7.77171e-08	1.63504e-06	yes	-	-	Environmental adaptation	ko04626//Plant-pathogen interaction	-	GO:0005509//calcium ion binding	-
Solyc06g073850.1	485.667	216.667	400.87	170.43	-1.23396	3.49323e-10	1.02192e-08	yes	-	-	-	-	-	-	-
Solyc06g074030.1	3226.33	1065.67	923.653	298.167	-1.63123	6.07109e-18	3.53123e-16	yes	-	-	Folding, sorting and degradation	ko03018//RNA degradation	GO:0005634//nucleus	GO:0003676//nucleic acid binding	-
Solyc06g074100.1	32.3333	1.66667	4.29333	0.22	-4.28652	5.48318e-17	2.97246e-15	yes	-	-	-	-	-	-	GO:0015743//malate transport
Solyc06g074170.2	9	22.3333	1.06333	2.65333	1.31921	0.00160503	0.0139903	yes	-	-	-	-	-	GO:0003677//DNA binding	GO:0006355//regulation of transcription, DNA-templated
Solyc06g074420.1	149	55	18.85	6.89	-1.45199	5.14735e-10	1.47709e-08	yes	CYP94C1	cytochrome P450, family 94, subfamily C, polypeptide 1 [Source:TAIR;Acc:AT2G27690](projected from arabidopsis_thaliana,AT2G27690)	-	-	GO:0043231//intracellular membrane-bounded organelle	GO:0046872//metal ion binding;GO:0020037//heme binding;GO:0016705//oxidoreductase activity, acting on paired donors, with incorporation or reduction of molecular oxygen;GO:0009055//electron carrier activity;GO:0004497//monooxygenase activity;GO:0016491//oxidoreductase activity;GO:0005506//iron ion binding;GO:0018685//alkane 1-monooxygenase activity	GO:0055114//oxidation-reduction process;GO:0009738//abscisic acid-activated signaling pathway;GO:0009867//jasmonic acid mediated signaling pathway;GO:0009733//response to auxin;GO:0009723//response to ethylene;GO:0007165//signal transduction;GO:0009414//response to water deprivation;GO:0042538//hyperosmotic salinity response;GO:0009753//response to jasmonic acid;GO:0009620//response to fungus;GO:…
Solyc06g074530.1	2748	878.333	401.99	126.553	-1.66741	1.25507e-23	1.08103e-21	yes	-	-	Global and overview maps;Global and overview maps;Amino acid metabolism	ko01100//Metabolic pathways;ko01110//Biosynthesis of secondary metabolites;ko00400//Phenylalanine, tyrosine and tryptophan biosynthesis	-	GO:0004664//prephenate dehydratase activity;GO:0016597//amino acid binding	GO:0009094//L-phenylalanine biosynthetic process;GO:0008152//metabolic process
Solyc06g074540.2	21.3333	6.66667	18.8667	5.87333	-1.68359	0.00151129	0.013262	yes	-	-	-	-	GO:0005576//extracellular region	GO:0008083//growth factor activity	GO:0008283//cell proliferation
Solyc06g074550.2	79.6667	17.6667	12.76	2.79	-2.19329	1.02992e-15	5.01173e-14	yes	-	-	-	-	-	-	-
Solyc06g074620.2	662	239.667	135.8	48.1833	-1.49488	6.14265e-19	3.74006e-17	yes	-	-	-	-	-	-	-
Solyc06g074670.2	1385	405.667	140.63	40.9233	-1.78091	1.00405e-24	9.58306e-23	yes	-	-	Global and overview maps;Global and overview maps;Carbohydrate metabolism	ko01100//Metabolic pathways;ko01110//Biosynthesis of secondary metabolites;ko00520//Amino sugar and nucleotide sugar metabolism	-	GO:0003824//catalytic activity;GO:0050662//coenzyme binding	GO:0044237//cellular metabolic process
Solyc06g074710.1	97	48.3333	13.7233	6.75	-1.02367	5.54777e-06	8.6798e-05	yes	-	-	-	-	-	GO:0016747//transferase activity, transferring acyl groups other than amino-acyl groups	-
Solyc06g074800.1	34.3333	73	7.30667	15.13	1.05013	4.79511e-06	7.60816e-05	yes	-	-	-	-	-	GO:0046872//metal ion binding	-
Solyc06g074990.1	805.333	3009	92	340.927	1.88976	5.31548e-25	5.235e-23	yes	-	-	-	-	GO:0016021//integral component of membrane	-	GO:0055085//transmembrane transport
Solyc06g075100.2	127	51.6667	6.85	2.79667	-1.2924	7.87839e-07	1.44262e-05	yes	-	-	-	-	-	-	-
Solyc06g075130.2	18	2.33333	1.27667	0.163333	-2.96649	5.78689e-06	9.02536e-05	yes	-	-	-	-	-	GO:0005543//phospholipid binding;GO:0008289//lipid binding	-
Solyc06g075330.1	21.6667	6.66667	6.91667	2.12	-1.70601	0.000202745	0.00228539	yes	-	-	-	-	-	-	-
Solyc06g075370.2	372.667	150.667	51.31	20.46	-1.32643	8.56387e-16	4.19206e-14	yes	-	-	-	-	-	GO:0003677//DNA binding	GO:0006355//regulation of transcription, DNA-templated
Solyc06g075570.1	32	13.3333	2.16	0.893333	-1.27376	0.000135674	0.0015948	yes	-	-	-	-	GO:0016020//membrane;GO:0016021//integral component of membrane	GO:0016491//oxidoreductase activity;GO:0004601//peroxidase activity;GO:0005509//calcium ion binding;GO:0050664//oxidoreductase activity, acting on NAD(P)H, oxygen as acceptor	GO:0055114//oxidation-reduction process
Solyc06g075610.1	240.333	70	22.6267	6.49667	-1.80025	2.2648e-17	1.26379e-15	yes	-	-	-	-	GO:0000145//exocyst	-	GO:0006887//exocytosis
Solyc06g075650.2	3224.67	1082.67	730.01	239.027	-1.61074	1.77153e-16	9.29772e-15	yes	GAMMA-TIP3	tonoplast intrinsic protein 1;3 [Source:TAIR;Acc:AT4G01470](projected from arabidopsis_thaliana,AT4G01470)	-	-	GO:0016020//membrane;GO:0016021//integral component of membrane;GO:0005773//vacuole;GO:0005774//vacuolar membrane	GO:0005215//transporter activity;GO:0015204//urea transmembrane transporter activity;GO:0015250//water channel activity	GO:0006810//transport;GO:0071918//urea transmembrane transport;GO:0015840//urea transport;GO:0006950//response to stress;GO:0006833//water transport
Solyc06g075690.2	1108.67	41.3333	115.877	4.34	-4.73875	1.69911e-82	3.81835e-79	yes	-	-	-	-	-	-	-
Solyc06g075780.1	332	71.6667	249.067	51.3767	-2.27735	2.08532e-16	1.08524e-14	yes	-	-	-	-	-	GO:0046872//metal ion binding	-
Solyc06g076020.2	5605.65	1011.67	414.667	74.4767	-2.47709	4.48073e-36	9.21896e-34	yes	-	Heat shock cognate 70 kDa protein 1 [Source:UniProtKB/Swiss-Prot;Acc:P24629]	Folding, sorting and degradation;Transcription;Transport and catabolism	ko04141//Protein processing in endoplasmic reticulum;ko03040//Spliceosome;ko04144//Endocytosis	-	GO:0005524//ATP binding;GO:0000166//nucleotide binding	GO:0006950//response to stress
Solyc06g076040.2	2424.67	450.333	152.547	28.16	-2.43753	1.13787e-50	5.62561e-48	yes	-	-	-	-	GO:0000151//ubiquitin ligase complex	GO:0004842//ubiquitin-protein ligase activity;GO:0005515//protein binding;GO:0005488//binding	GO:0016567//protein ubiquitination
Solyc06g076050.2	1104.67	162	113.05	16.33	-2.79136	2.68015e-65	3.48701e-62	yes	-	Hop-interacting protein THI033 [Source:UniProtKB/TrEMBL;Acc:G8Z262]	-	-	-	GO:0046872//metal ion binding;GO:0008270//zinc ion binding;GO:0005515//protein binding	-
Solyc06g076080.1	23.6667	6.33333	16.3133	4.4	-1.89048	1.13666e-05	0.000166459	yes	-	-	-	-	-	-	-
Solyc06g076090.2	27.3333	5.66667	3.49333	0.71	-2.29871	1.27259e-08	3.03067e-07	yes	-	-	-	-	GO:0005856//cytoskeleton;GO:0005737//cytoplasm	GO:0005524//ATP binding;GO:0000166//nucleotide binding	-
Solyc06g076160.2	10.3333	47	1.08667	4.80333	2.14413	1.38565e-09	3.75174e-08	yes	-	-	-	-	-	GO:0046872//metal ion binding;GO:0020037//heme binding;GO:0016705//oxidoreductase activity, acting on paired donors, with incorporation or reduction of molecular oxygen;GO:0009055//electron carrier activity;GO:0004497//monooxygenase activity;GO:0016491//oxidoreductase activity;GO:0005506//iron ion binding	GO:0055114//oxidation-reduction process
Solyc06g076300.2	128.333	17.6667	24.14	3.27667	-2.88112	1.07584e-26	1.23696e-24	yes	-	Haloacid dehalogenase-like hydrolase (HAD) superfamily protein [Source:TAIR;Acc:AT5G59480](projected from arabidopsis_thaliana,AT5G59480)	-	-	-	GO:0016787//hydrolase activity	GO:0008152//metabolic process;GO:0015824//proline transport
Solyc06g076350.2	82.6667	214.667	10.0767	25.94	1.36416	2.07213e-10	6.20135e-09	yes	-	LePCL1 protein [Source:UniProtKB/TrEMBL;Acc:Q4H2B2]	-	-	-	GO:0003700//sequence-specific DNA binding transcription factor activity;GO:0003682//chromatin binding;GO:0003677//DNA binding	GO:0006355//regulation of transcription, DNA-templated;GO:0009909//regulation of flower development;GO:0007623//circadian rhythm
Solyc06g076400.2	23	5.33333	3.15	0.69	-2.19068	2.37543e-05	0.000329706	yes	-	-	Signal transduction	ko04075//Plant hormone signal transduction	-	GO:0046872//metal ion binding;GO:0003824//catalytic activity;GO:0016787//hydrolase activity;GO:0004722//protein serine/threonine phosphatase activity;GO:0004721//phosphoprotein phosphatase activity	GO:0006470//protein dephosphorylation
Solyc06g076470.2	26.6667	82.6667	10.81	33.0033	1.61025	5.7863e-10	1.6479e-08	yes	-	-	-	-	-	-	-
Solyc06g076550.2	30	65	3.81	8.20333	1.10642	1.09874e-05	0.000161288	yes	-	-	-	-	-	GO:0016740//transferase activity;GO:0016758//transferase activity, transferring hexosyl groups;GO:0016757//transferase activity, transferring glycosyl groups	GO:0008152//metabolic process
Solyc06g076850.2	632.667	301	47.7233	22.6333	-1.07625	2.10894e-10	6.30386e-09	yes	-	-	-	-	-	GO:0005515//protein binding	-
Solyc06g081980.1	366.667	1218.33	84.2967	272.023	1.69018	8.11903e-29	1.10276e-26	yes	PDX1	Aldolase-type TIM barrel family protein [Source:TAIR;Acc:AT5G01410](projected from arabidopsis_thaliana,AT5G01410)	Metabolism of cofactors and vitamins	ko00750//Vitamin B6 metabolism	GO:0012505//endomembrane system;GO:0005829//cytosol;GO:0005886//plasma membrane;GO:0005737//cytoplasm;GO:0016020//membrane	GO:0003824//catalytic activity;GO:0046982//protein heterodimerization activity;GO:0042803//protein homodimerization activity;GO:0005515//protein binding	GO:0008152//metabolic process;GO:0042823//pyridoxal phosphate biosynthetic process;GO:0006520//cellular amino acid metabolic process;GO:0015994//chlorophyll metabolic process;GO:0008615//pyridoxine biosynthetic process;GO:0042819//vitamin B6 biosynthetic process;GO:0006982//response to lipid hydroperoxide;GO:0010335//response to non-ionic osmotic stress;GO:0042538//hyperosmotic salinity response;…
Solyc06g082080.2	673.667	150.667	88.9667	19.9067	-2.16001	8.15933e-25	7.84819e-23	yes	-	-	-	-	-	GO:0046872//metal ion binding;GO:0003824//catalytic activity;GO:0016787//hydrolase activity;GO:0004722//protein serine/threonine phosphatase activity;GO:0004721//phosphoprotein phosphatase activity	GO:0006470//protein dephosphorylation
Solyc06g082440.1	921.333	137.333	141.707	20.6167	-2.78102	5.83454e-53	3.5178e-50	yes	-	CBL-interacting protein kinase 11 [Source:UniProtKB/TrEMBL;Acc:G4XMX3]	-	-	-	GO:0016740//transferase activity;GO:0016772//transferase activity, transferring phosphorus-containing groups;GO:0016301//kinase activity;GO:0005524//ATP binding;GO:0004674//protein serine/threonine kinase activity;GO:0004672//protein kinase activity;GO:0000166//nucleotide binding	GO:0016310//phosphorylation;GO:0006468//protein phosphorylation;GO:0007165//signal transduction
Solyc06g082470.2	89.3333	185.667	6.48667	13.35	1.04129	1.91593e-07	3.83806e-06	yes	WNK4	with no lysine (K) kinase 4 [Source:TAIR;Acc:AT5G58350](projected from arabidopsis_thaliana,AT5G58350)	-	-	GO:0005634//nucleus;GO:0005737//cytoplasm	GO:0016772//transferase activity, transferring phosphorus-containing groups;GO:0005524//ATP binding;GO:0004672//protein kinase activity;GO:0000166//nucleotide binding;GO:0016301//kinase activity;GO:0004674//protein serine/threonine kinase activity;GO:0016740//transferase activity	GO:0006468//protein phosphorylation;GO:0042631//cellular response to water deprivation;GO:0010260//organ senescence;GO:0016036//cellular response to phosphate starvation;GO:0019375//galactolipid biosynthetic process;GO:0046777//protein autophosphorylation;GO:0016310//phosphorylation
Solyc06g082530.1	81.3333	37	7.37	3.26	-1.17679	8.22321e-07	1.49579e-05	yes	-	-	-	-	-	-	GO:0006355//regulation of transcription, DNA-templated;GO:0006351//transcription, DNA-templated
Solyc06g082590.1	319.333	155.667	100.137	47.6967	-1.07001	3.44373e-09	8.88612e-08	yes	PTI6	Pathogenesis-related genes transcriptional activator PTI6 [Source:UniProtKB/Swiss-Prot;Acc:O04682]	-	-	GO:0005634//nucleus	GO:0003700//sequence-specific DNA binding transcription factor activity;GO:0003677//DNA binding	GO:0006355//regulation of transcription, DNA-templated;GO:0006952//defense response;GO:0006351//transcription, DNA-templated
Solyc06g082780.2	405.667	139.667	53.7933	18.27	-1.55795	5.00503e-21	3.64969e-19	yes	-	-	-	-	-	-	-
Solyc06g083310.2	2008.33	938	160	73.8933	-1.11456	4.96177e-16	2.50828e-14	yes	GAUT8	Nucleotide-diphospho-sugar transferases superfamily protein [Source:TAIR;Acc:AT3G25140](projected from arabidopsis_thaliana,AT3G25140)	Global and overview maps;Carbohydrate metabolism;Carbohydrate metabolism	ko01110//Biosynthesis of secondary metabolites;ko00500//Starch and sucrose metabolism;ko00520//Amino sugar and nucleotide sugar metabolism	GO:0000139//Golgi membrane;GO:0005768//endosome;GO:0005802//trans-Golgi network;GO:0005739//mitochondrion;GO:0016020//membrane;GO:0005794//Golgi apparatus;GO:0016021//integral component of membrane	GO:0016757//transferase activity, transferring glycosyl groups;GO:0047262//polygalacturonate 4-alpha-galacturonosyltransferase activity;GO:0016740//transferase activity	GO:0010289//homogalacturonan biosynthetic process;GO:0045489//pectin biosynthetic process;GO:0007155//cell adhesion
Solyc06g083370.2	118.333	49.3333	10.49	4.29333	-1.28884	2.39521e-10	7.11653e-09	yes	-	-	-	-	-	GO:0003824//catalytic activity	GO:0008152//metabolic process
Solyc06g083900.2	33	8	8.84667	2.07667	-2.09086	5.46533e-08	1.18097e-06	yes	MYB15	myb domain protein 15 [Source:TAIR;Acc:AT3G23250](projected from arabidopsis_thaliana,AT3G23250)	-	-	-	GO:0003682//chromatin binding;GO:0003677//DNA binding;GO:0003700//sequence-specific DNA binding transcription factor activity	GO:0002679//respiratory burst involved in defense response;GO:0052542//defense response by callose deposition;GO:0035556//intracellular signal transduction;GO:0009737//response to abscisic acid;GO:0009738//abscisic acid-activated signaling pathway;GO:0009867//jasmonic acid mediated signaling pathway;GO:0009873//ethylene-activated signaling pathway;GO:0007165//signal transduction;GO:0009414//respo…
Solyc06g084020.2	1647.67	3992.33	293.103	691.33	1.23797	4.04669e-16	2.06256e-14	yes	-	Histone H1 [Source:UniProtKB/TrEMBL;Acc:O65820]	-	-	GO:0000786//nucleosome;GO:0005634//nucleus;GO:0005694//chromosome	GO:0003677//DNA binding	GO:0006334//nucleosome assembly
Solyc06g084070.2	14	55.6667	5.18	19.7333	1.92961	4.30702e-10	1.24526e-08	yes	-	IAA2 [Source:UniProtKB/TrEMBL;Acc:G9HPV3]	Signal transduction	ko04075//Plant hormone signal transduction	GO:0005634//nucleus	GO:0046983//protein dimerization activity	GO:0006355//regulation of transcription, DNA-templated;GO:0009734//auxin-activated signaling pathway;GO:0006351//transcription, DNA-templated
Solyc06g084140.2	228.333	665.333	16.57	48.1567	1.53916	2.59253e-19	1.64326e-17	yes	-	-	-	-	GO:0016020//membrane;GO:0016021//integral component of membrane	GO:0008271//secondary active sulfate transmembrane transporter activity;GO:0015116//sulfate transmembrane transporter activity	GO:0055085//transmembrane transport;GO:0008272//sulfate transport
Solyc06g084290.2	279	106.333	29.66	11.0667	-1.4223	2.92512e-17	1.62128e-15	yes	-	-	-	-	-	-	-
Solyc07g005090.2	690	1496.33	120.097	258.617	1.10662	9.34139e-11	2.91197e-09	yes	-	-	Global and overview maps;Carbohydrate metabolism	ko01110//Biosynthesis of secondary metabolites;ko00520//Amino sugar and nucleotide sugar metabolism	-	GO:0003824//catalytic activity;GO:0016787//hydrolase activity;GO:0004568//chitinase activity;GO:0016798//hydrolase activity, acting on glycosyl bonds;GO:0004553//hydrolase activity, hydrolyzing O-glycosyl compounds	GO:0008152//metabolic process;GO:0006032//chitin catabolic process;GO:0005975//carbohydrate metabolic process
Solyc07g005190.2	21.6667	48.3333	2.03333	4.54333	1.1599	0.00014361	0.00167771	yes	-	alpha/beta-Hydrolases superfamily protein [Source:TAIR;Acc:AT2G24280](projected from arabidopsis_thaliana,AT2G24280)	-	-	-	GO:0008236//serine-type peptidase activity;GO:0016787//hydrolase activity	GO:0006508//proteolysis;GO:0019761//glucosinolate biosynthetic process
Solyc07g005330.2	1811.33	824	193.153	86.45	-1.15981	8.51792e-16	4.17784e-14	yes	-	Beta-glucosidase 08 [Source:UniProtKB/TrEMBL;Acc:B5M9E5]	-	-	-	GO:0003824//catalytic activity;GO:0016787//hydrolase activity;GO:0016798//hydrolase activity, acting on glycosyl bonds;GO:0004553//hydrolase activity, hydrolyzing O-glycosyl compounds	GO:0008152//metabolic process;GO:0005975//carbohydrate metabolic process
Solyc07g006130.1	20	49.6667	3.31	7.78	1.23294	0.000302648	0.00325139	yes	-	-	Translation	ko03015//mRNA surveillance pathway	GO:0005737//cytoplasm	GO:0016149//translation release factor activity, codon specific	GO:0006415//translational termination
Solyc07g006220.1	3005.33	1392	450.353	204.847	-1.13651	3.56964e-16	1.83074e-14	yes	-	-	Global and overview maps;Carbohydrate metabolism;Carbohydrate metabolism	ko01100//Metabolic pathways;ko00500//Starch and sucrose metabolism;ko00520//Amino sugar and nucleotide sugar metabolism	-	GO:0003824//catalytic activity;GO:0050662//coenzyme binding;GO:0016857//racemase and epimerase activity, acting on carbohydrates and derivatives	GO:0005975//carbohydrate metabolic process;GO:0044237//cellular metabolic process
Solyc07g006280.2	4888.33	1806	552.07	200.66	-1.4601	1.4119e-24	1.33214e-22	yes	-	-	-	-	GO:0016020//membrane;GO:0016021//integral component of membrane	-	-
Solyc07g006480.2	10.6667	0.666667	0.88	0.0566667	-3.95693	8.82434e-07	1.59341e-05	yes	-	-	-	-	-	GO:0016772//transferase activity, transferring phosphorus-containing groups;GO:0005524//ATP binding;GO:0004672//protein kinase activity	GO:0006468//protein phosphorylation
Solyc07g006570.2	26.6667	8	5.51667	1.63333	-1.75598	5.73082e-05	0.000739383	yes	-	-	-	-	-	GO:0033897//ribonuclease T2 activity;GO:0003723//RNA binding	-
Solyc07g006590.1	40.6667	85	23.6333	47.81	1.01649	3.64512e-05	0.000488122	yes	-	-	-	-	-	-	-
Solyc07g006600.1	77.3333	381.333	40.8367	189.48	2.21411	1.78354e-25	1.87614e-23	yes	-	-	-	-	-	-	-
Solyc07g006750.2	89	204	13.0967	28.6067	1.12715	1.16423e-05	0.000170294	yes	MYB36	myb domain protein 36 [Source:TAIR;Acc:AT5G57620](projected from arabidopsis_thaliana,AT5G57620)	-	-	-	GO:0003682//chromatin binding;GO:0003677//DNA binding;GO:0003700//sequence-specific DNA binding transcription factor activity	GO:0006355//regulation of transcription, DNA-templated
Solyc07g006770.2	14.6667	36.3333	0.686667	1.72	1.32473	0.000123397	0.00146231	yes	-	-	-	-	GO:0016020//membrane;GO:0016021//integral component of membrane	GO:0016740//transferase activity;GO:0016772//transferase activity, transferring phosphorus-containing groups;GO:0016301//kinase activity;GO:0005524//ATP binding;GO:0004674//protein serine/threonine kinase activity;GO:0004672//protein kinase activity;GO:0000166//nucleotide binding;GO:0005515//protein binding	GO:0016310//phosphorylation;GO:0006468//protein phosphorylation
Solyc07g006800.1	62.6667	355.333	8.76333	48.46	2.46724	3.44301e-27	4.13161e-25	yes	-	-	Metabolism of terpenoids and polyketides	ko00908//Zeatin biosynthesis	-	GO:0016740//transferase activity;GO:0016758//transferase activity, transferring hexosyl groups;GO:0016757//transferase activity, transferring glycosyl groups	GO:0008152//metabolic process
Solyc07g006850.1	72.6667	33	14.1767	6.41	-1.14512	2.00076e-05	0.000281335	yes	-	-	-	-	GO:0048046//apoplast;GO:0005618//cell wall	GO:0004553//hydrolase activity, hydrolyzing O-glycosyl compounds;GO:0016762//xyloglucan:xyloglucosyl transferase activity	GO:0005975//carbohydrate metabolic process;GO:0006073//cellular glucan metabolic process
Solyc07g006860.2	35	4	6.20667	0.656667	-3.24059	4.29169e-08	9.4219e-07	yes	ATXTH21	xyloglucan endotransglucosylase/hydrolase 21 [Source:TAIR;Acc:AT2G18800](projected from arabidopsis_thaliana,AT2G18800)	-	-	GO:0048046//apoplast;GO:0005618//cell wall;GO:0005576//extracellular region	GO:0004553//hydrolase activity, hydrolyzing O-glycosyl compounds;GO:0016762//xyloglucan:xyloglucosyl transferase activity;GO:0080039//xyloglucan endotransglucosylase activity;GO:0016798//hydrolase activity, acting on glycosyl bonds;GO:0016787//hydrolase activity;GO:0016740//transferase activity	GO:0005975//carbohydrate metabolic process;GO:0006073//cellular glucan metabolic process;GO:0080022//primary root development;GO:0042545//cell wall modification;GO:0008152//metabolic process
Solyc07g006870.2	33.6667	13	6.36667	2.39333	-1.41152	7.97845e-05	0.000986061	yes	-	-	-	-	GO:0048046//apoplast;GO:0005618//cell wall	GO:0004553//hydrolase activity, hydrolyzing O-glycosyl compounds;GO:0016762//xyloglucan:xyloglucosyl transferase activity	GO:0005975//carbohydrate metabolic process;GO:0006073//cellular glucan metabolic process
Solyc07g007130.1	342.667	176	241.587	119.14	-1.01988	8.04605e-07	1.46897e-05	yes	-	unknown protein; FUNCTIONS IN: molecular_function unknown; INVOLVED IN: biological_process unknown; LOCATED IN: cellular_component unknown; EXPRESSED IN: 23 plant structures; EXPRESSED DURING: 13 growth stages; Has 1807 Blast hits to 1807 proteins i /.../species: Archae - 0; Bacteria - 0; Metazoa - 736; Fungi - 347; Plants - 385; Viruses - 0; Other Eukaryotes - 339 (source: NCBI BLink). [Source:T…	-	-	GO:0005575//cellular_component	-	GO:0008150//biological_process
Solyc07g007150.1	14.6667	51	14.5833	46.37	1.66887	9.20422e-06	0.000137313	yes	-	-	-	-	-	-	-
Solyc07g007330.1	41	224.333	17.56	92.0467	2.39007	6.37177e-27	7.46494e-25	yes	-	-	-	-	-	-	-
Solyc07g007400.2	3.66667	25.3333	1.52333	10.4167	2.77359	6.62202e-10	1.8751e-08	yes	-	-	-	-	-	GO:0005515//protein binding	-
Solyc07g007410.2	5.83	31.83	0.63	3.52	2.48215	1.65475e-09	4.41267e-08	yes	-	-	-	-	-	GO:0005515//protein binding	-
Solyc07g007420.2	3.17	13.5033	0.85	3.69333	2.11939	0.00709599	0.0491152	yes	-	-	-	-	-	-	-
Solyc07g007620.2	761.667	365.333	69.74	33.05	-1.07734	7.5055e-11	2.36955e-09	yes	-	-	Global and overview maps;Lipid metabolism	ko01100//Metabolic pathways;ko00561//Glycerolipid metabolism	-	GO:0016758//transferase activity, transferring hexosyl groups;GO:0030246//carbohydrate binding	GO:0009247//glycolipid biosynthetic process;GO:0005975//carbohydrate metabolic process;GO:0030259//lipid glycosylation
Solyc07g007690.2	263.667	732.667	17.0267	47.13	1.46885	1.68551e-12	6.13635e-11	yes	-	Voltage-gated chloride channel family protein [Source:TAIR;Acc:AT5G33280](projected from arabidopsis_thaliana,AT5G33280)	-	-	GO:0016020//membrane;GO:0016021//integral component of membrane;GO:0034707//chloride channel complex	GO:0030554//adenyl nucleotide binding;GO:0005247//voltage-gated chloride channel activity;GO:0005216//ion channel activity;GO:0005254//chloride channel activity;GO:0005244//voltage-gated ion channel activity	GO:0055085//transmembrane transport;GO:0006821//chloride transport;GO:0034765//regulation of ion transmembrane transport;GO:0006810//transport;GO:0006811//ion transport
Solyc07g007920.1	19.3333	7.66667	0.966667	0.376667	-1.35973	0.00117297	0.0106251	yes	-	-	-	-	-	-	GO:0000723//telomere maintenance
Solyc07g007950.1	116.667	41.3333	43.39	15.04	-1.52856	5.3894e-12	1.90051e-10	yes	-	-	-	-	-	GO:0005509//calcium ion binding	-
Solyc07g008240.2	440.333	3203.33	120.42	865.683	2.84576	8.02494e-61	8.62506e-58	yes	GLB1	Non-symbiotic hemoglobin class 1 [Source:UniProtKB/TrEMBL;Acc:Q9AWA9]	-	-	GO:0005886//plasma membrane;GO:0005829//cytosol;GO:0005618//cell wall;GO:0009506//plasmodesma	GO:0046872//metal ion binding;GO:0020037//heme binding;GO:0005506//iron ion binding;GO:0019825//oxygen binding	GO:0009862//systemic acquired resistance, salicylic acid mediated signaling pathway;GO:0001666//response to hypoxia;GO:0010310//regulation of hydrogen peroxide metabolic process;GO:0015671//oxygen transport
Solyc07g008250.2	580	2183	38.9367	143.677	1.88362	2.86307e-34	5.32144e-32	yes	-	-	Signal transduction	ko04075//Plant hormone signal transduction	-	GO:0005515//protein binding	-
Solyc07g008440.2	11.3333	28	1.84333	4.48	1.28118	0.000613856	0.00606981	yes	-	-	-	-	GO:0016020//membrane;GO:0016021//integral component of membrane	-	-
Solyc07g008560.2	441.34	1858.81	34.5233	144.53	2.06573	9.87687e-40	2.68303e-37	yes	-	-	-	-	-	GO:0046872//metal ion binding;GO:0016787//hydrolase activity;GO:0003993//acid phosphatase activity	-
Solyc07g008620.1	104.667	245.333	5.54667	12.9467	1.22289	9.50672e-10	2.64647e-08	yes	-	EIX receptor 1 [Source:UniProtKB/TrEMBL;Acc:Q6JN47]	-	-	-	GO:0005515//protein binding	-
Solyc07g008710.2	6	26.6667	2.93667	12.0467	2.03638	9.66693e-06	0.000143351	yes	-	-	-	-	-	-	GO:0006952//defense response;GO:0009607//response to biotic stimulus
Solyc07g014620.1	3.66667	15.6667	2.91	11.6533	2.00165	7.69265e-05	0.00095655	yes	-	-	Signal transduction	ko04075//Plant hormone signal transduction	-	-	-
Solyc07g014690.2	8	0.333333	0.903333	0.0366667	-4.62272	0.00113718	0.0103388	yes	-	-	-	-	-	GO:0008324//cation transmembrane transporter activity	GO:0055085//transmembrane transport;GO:0006812//cation transport
Solyc07g017600.2	288.667	101.333	23.1433	7.98333	-1.53553	1.19003e-16	6.31278e-15	yes	-	-	Global and overview maps;Carbohydrate metabolism;Carbohydrate metabolism	ko01100//Metabolic pathways;ko00500//Starch and sucrose metabolism;ko00040//Pentose and glucuronate interconversions	GO:0005618//cell wall	GO:0016787//hydrolase activity;GO:0045330;GO:0030599//pectinesterase activity;GO:0004857//enzyme inhibitor activity	GO:0042545//cell wall modification;GO:0045490//pectin catabolic process;GO:0043086//negative regulation of catalytic activity
Solyc07g018010.2	114	26.6667	21.5567	5.00333	-2.10717	1.20431e-17	6.81248e-16	yes	-	-	-	-	-	GO:0046983//protein dimerization activity	-
Solyc07g022910.2	1022.33	491	59.2667	27.83	-1.09058	0.000183133	0.00208812	yes	-	-	-	-	-	-	-
Solyc07g026650.2	13.6667	925	2.21	147.097	6.05657	2.38877e-122	5.90505e-118	yes	ACO1	1-aminocyclopropane-1-carboxylate oxidase [Source:UniProtKB/TrEMBL;Acc:Q6A1K7]	Global and overview maps;Global and overview maps;Amino acid metabolism	ko01100//Metabolic pathways;ko01110//Biosynthesis of secondary metabolites;ko00270//Cysteine and methionine metabolism	-	GO:0016706//oxidoreductase activity, acting on paired donors, with incorporation or reduction of molecular oxygen, 2-oxoglutarate as one donor, and incorporation of one atom each of oxygen into both donors;GO:0016491//oxidoreductase activity;GO:0009815//1-aminocyclopropane-1-carboxylate oxidase activity;GO:0031418//L-ascorbic acid binding;GO:0046872//metal ion binding	GO:0055114//oxidation-reduction process;GO:0009693//ethylene biosynthetic process;GO:0044036//cell wall macromolecule metabolic process;GO:0010089//xylem development;GO:0006952//defense response
Solyc07g032230.2	1417.33	438.667	61.5367	19.0467	-1.69191	4.56556e-25	4.55084e-23	yes	-	-	-	-	-	-	-
Solyc07g032380.2	25	7	1.99333	0.546667	-1.86645	8.00715e-06	0.000121732	yes	-	protein kinase family protein [Source:TAIR;Acc:AT5G21222](projected from arabidopsis_thaliana,AT5G21222)	-	-	-	GO:0004672//protein kinase activity;GO:0004674//protein serine/threonine kinase activity;GO:0016772//transferase activity, transferring phosphorus-containing groups;GO:0005524//ATP binding;GO:0005515//protein binding	GO:0006468//protein phosphorylation
Solyc07g032490.2	3.33333	0	0.29	0.001	-8.17991	0.00300453	0.0237899	yes	-	-	-	-	GO:0016020//membrane;GO:0016021//integral component of membrane	GO:0005215//transporter activity	GO:0006857//oligopeptide transport;GO:0006810//transport
Solyc07g032730.2	2.33667	12.6967	0.283333	1.56667	2.46713	3.41314e-05	0.000459798	yes	-	-	-	-	-	GO:0005089//Rho guanyl-nucleotide exchange factor activity	-
Solyc07g039410.2	5.33333	14	0.986667	2.62667	1.4126	0.00569637	0.040977	yes	-	-	-	-	-	GO:0043531//ADP binding	-
Solyc07g040680.2	13	2.33333	1.70667	0.296667	-2.52427	2.04376e-05	0.000286567	yes	AT-HSFA9	heat shock transcription factor A9 [Source:TAIR;Acc:AT5G54070](projected from arabidopsis_thaliana,AT5G54070)	-	-	GO:0005634//nucleus	GO:0003700//sequence-specific DNA binding transcription factor activity;GO:0043565//sequence-specific DNA binding;GO:0003677//DNA binding	GO:0006355//regulation of transcription, DNA-templated;GO:0009408//response to heat;GO:0006950//response to stress;GO:0006351//transcription, DNA-templated
Solyc07g040710.2	303	60	32.41	6.36667	-2.34783	9.5966e-29	1.29633e-26	yes	-	-	-	-	-	GO:0005515//protein binding	-
Solyc07g040960.1	6179.67	1700.33	754.49	205.653	-1.87529	8.52556e-27	9.84822e-25	yes	-	-	-	-	-	-	-
Solyc07g041500.2	19.6667	92.3333	2.03	9.17	2.17544	1.21925e-10	3.7348e-09	yes	-	-	-	-	-	GO:0046872//metal ion binding;GO:0020037//heme binding;GO:0016705//oxidoreductase activity, acting on paired donors, with incorporation or reduction of molecular oxygen;GO:0009055//electron carrier activity;GO:0004497//monooxygenase activity;GO:0016491//oxidoreductase activity;GO:0005506//iron ion binding	GO:0055114//oxidation-reduction process
Solyc07g041730.2	41.6667	19.3333	9.10667	4.16333	-1.12918	0.000969033	0.00901529	yes	-	-	-	-	-	-	-
Solyc07g041830.2	212.667	462.667	38.58	81.41	1.07735	6.77334e-07	1.25515e-05	yes	-	-	-	-	-	-	-
Solyc07g042170.2	1483.67	430.333	285.97	81.6033	-1.80916	1.27177e-26	1.45547e-24	yes	-	-	Signal transduction;Environmental adaptation	ko04075//Plant hormone signal transduction;ko04626//Plant-pathogen interaction	-	-	-
Solyc07g042190.2	151.333	566.667	24.2833	88.1567	1.8601	1.05864e-22	8.72322e-21	yes	-	-	-	-	-	-	-
Solyc07g042230.1	6.33333	0.333333	4.06667	0.206667	-4.29847	0.000135532	0.00159389	yes	-	-	-	-	GO:0005634//nucleus	GO:0003700//sequence-specific DNA binding transcription factor activity;GO:0003677//DNA binding	GO:0006355//regulation of transcription, DNA-templated;GO:0006351//transcription, DNA-templated
Solyc07g042500.2	132.667	50.6667	3.66	1.38667	-1.40022	4.26566e-09	1.08402e-07	yes	-	alpha/beta-Hydrolases superfamily protein [Source:TAIR;Acc:AT2G03140](projected from arabidopsis_thaliana,AT2G03140)	-	-	GO:0016020//membrane	GO:0016787//hydrolase activity	-
Solyc07g042510.2	135	809.667	26.2833	155.25	2.56237	6.97172e-48	3.13347e-45	yes	-	-	-	-	-	-	-
Solyc07g042550.2	6010	17947	358.903	1050.41	1.54929	1.93385e-28	2.55641e-26	yes	-	Sucrose synthase isoform 3 [Source:UniProtKB/TrEMBL;Acc:E0Z1D0]	Global and overview maps;Carbohydrate metabolism	ko01100//Metabolic pathways;ko00500//Starch and sucrose metabolism	-	GO:0016740//transferase activity;GO:0016157//sucrose synthase activity;GO:0016757//transferase activity, transferring glycosyl groups	GO:0009058//biosynthetic process;GO:0005985//sucrose metabolic process
Solyc07g043120.1	52.3333	175.667	6.72333	21.71	1.69111	3.47035e-14	1.47654e-12	yes	-	-	-	-	-	GO:0016740//transferase activity;GO:0016758//transferase activity, transferring hexosyl groups;GO:0016757//transferase activity, transferring glycosyl groups	GO:0008152//metabolic process
Solyc07g043130.2	386	125.333	32.7067	10.5267	-1.63554	9.81375e-22	7.67709e-20	yes	RPT2	Phototropic-responsive NPH3 family protein [Source:TAIR;Acc:AT2G30520](projected from arabidopsis_thaliana,AT2G30520)	-	-	GO:0005634//nucleus;GO:0005737//cytoplasm	GO:0004871//signal transducer activity;GO:0005515//protein binding	GO:0009638//phototropism;GO:0009954//proximal/distal pattern formation;GO:0010227//floral organ abscission;GO:0048439//flower morphogenesis;GO:0019344//cysteine biosynthetic process;GO:0007165//signal transduction;GO:0016567//protein ubiquitination;GO:0006816//calcium ion transport;GO:0007030//Golgi organization;GO:0009651//response to salt stress
Solyc07g043170.2	149	380	14.45	36.4167	1.33353	1.70287e-13	6.75683e-12	yes	-	-	-	-	-	GO:0016740//transferase activity;GO:0016758//transferase activity, transferring hexosyl groups;GO:0016757//transferase activity, transferring glycosyl groups	GO:0008152//metabolic process
Solyc07g043310.2	741	1736	72.88	165.97	1.18733	1.05393e-12	3.88275e-11	yes	-	Gamma aminobutyrate transaminase 1, mitochondrial [Source:UniProtKB/Swiss-Prot;Acc:Q84P54]	-	-	GO:0005739//mitochondrion;GO:0005774//vacuolar membrane;GO:0005794//Golgi apparatus	GO:0016740//transferase activity;GO:0003824//catalytic activity;GO:0030170//pyridoxal phosphate binding;GO:0008483//transaminase activity;GO:0008270//zinc ion binding;GO:0050897//cobalt ion binding;GO:0034387//4-aminobutyrate:pyruvate transaminase activity;GO:0003867//4-aminobutyrate transaminase activity	GO:0008152//metabolic process;GO:0009651//response to salt stress;GO:0006816//calcium ion transport;GO:0009860//pollen tube growth;GO:0005985//sucrose metabolic process;GO:0080129//proteasome core complex assembly;GO:0007030//Golgi organization;GO:0051788//response to misfolded protein;GO:0043161//proteasome-mediated ubiquitin-dependent protein catabolic process;GO:0009407//toxin catabolic proces…
Solyc07g043710.2	71.3333	29	9.99333	4.09333	-1.28769	0.000226824	0.00252345	yes	-	-	-	-	-	GO:0016747//transferase activity, transferring acyl groups other than amino-acyl groups	-
Solyc07g044750.2	88.6667	39.6667	10.6133	4.66333	-1.18644	5.2967e-06	8.32387e-05	yes	-	-	-	-	-	-	-
Solyc07g044960.1	537.667	212	62.2	24.2467	-1.35913	4.4317e-13	1.69584e-11	yes	-	-	-	-	-	-	-
Solyc07g045040.2	20.3333	43.6667	3.07667	6.51333	1.08203	0.000195923	0.00221759	yes	-	-	-	-	-	GO:0016706//oxidoreductase activity, acting on paired donors, with incorporation or reduction of molecular oxygen, 2-oxoglutarate as one donor, and incorporation of one atom each of oxygen into both donors;GO:0016491//oxidoreductase activity	GO:0055114//oxidation-reduction process
Solyc07g045100.1	563.333	143.667	61.4567	15.5233	-1.98513	6.85843e-25	6.64864e-23	yes	-	-	-	-	-	GO:0004190//aspartic-type endopeptidase activity	GO:0006508//proteolysis
Solyc07g045180.2	30.6667	9.66667	3.93333	1.22333	-1.68493	2.30549e-06	3.8982e-05	yes	-	-	-	-	GO:0005622//intracellular	GO:0008270//zinc ion binding;GO:0005515//protein binding	-
Solyc07g045340.2	120.667	60	65.84	31.5433	-1.06163	3.25024e-06	5.31036e-05	yes	-	-	-	-	-	-	-
Solyc07g045460.2	27.6667	14	4.68	2.28333	-1.03537	0.00549977	0.0397993	yes	-	-	-	-	-	GO:0005515//protein binding	-
Solyc07g047850.2	296.667	137.667	64.3833	28.4767	-1.17691	2.24266e-05	0.000312682	yes	CAB4	Chlorophyll a-b binding protein 4, chloroplastic [Source:UniProtKB/Swiss-Prot;Acc:P14278]	Global and overview maps;Energy metabolism	ko01100//Metabolic pathways;ko00196//Photosynthesis - antenna proteins	GO:0016020//membrane;GO:0009579//thylakoid;GO:0009536//plastid;GO:0009523//photosystem II;GO:0016021//integral component of membrane;GO:0009535//chloroplast thylakoid membrane;GO:0009507//chloroplast;GO:0009522//photosystem I	GO:0046872//metal ion binding;GO:0016168//chlorophyll binding	GO:0015979//photosynthesis;GO:0009765//photosynthesis, light harvesting;GO:0018298//protein-chromophore linkage
Solyc07g048060.1	57.6667	16.6667	34.0433	9.57333	-1.83028	1.0725e-09	2.97889e-08	yes	-	-	-	-	-	-	-
Solyc07g049200.2	47	247.667	8.83667	46.23	2.38726	1.16975e-20	8.38153e-19	yes	-	unknown protein; Has 34 Blast hits to 34 proteins in 13 species: Archae - 0; Bacteria - 0; Metazoa - 0; Fungi - 0; Plants - 34; Viruses - 0; Other Eukaryotes - 0 (source: NCBI BLink). [Source:TAIR;Acc:AT1G05060](projected from arabidopsis_thaliana,AT1G05060)	-	-	-	-	GO:0042991//transcription factor import into nucleus
Solyc07g049290.2	37.3333	11.6667	2.91333	0.893333	-1.7054	2.00701e-07	3.99785e-06	yes	-	-	-	-	GO:0016020//membrane	GO:0005215//transporter activity	GO:0006810//transport
Solyc07g049530.2	80.8333	174.24	10.1833	20.82	1.03176	0.000826244	0.00786475	yes	-	1-aminocyclopropane-1-carboxylate oxidase 1 [Source:UniProtKB/Swiss-Prot;Acc:P05116]	Global and overview maps;Global and overview maps;Amino acid metabolism	ko01100//Metabolic pathways;ko01110//Biosynthesis of secondary metabolites;ko00270//Cysteine and methionine metabolism	-	GO:0046872//metal ion binding;GO:0016706//oxidoreductase activity, acting on paired donors, with incorporation or reduction of molecular oxygen, 2-oxoglutarate as one donor, and incorporation of one atom each of oxygen into both donors;GO:0016491//oxidoreductase activity;GO:0009815//1-aminocyclopropane-1-carboxylate oxidase activity;GO:0031418//L-ascorbic acid binding	GO:0055114//oxidation-reduction process;GO:0009693//ethylene biosynthetic process;GO:0009835//fruit ripening
Solyc07g049550.2	110.833	692.427	17.9467	110.78	2.62591	5.80104e-52	3.33492e-49	yes	-	1-aminocyclopropane-1-carboxylate oxidase 4 [Source:UniProtKB/Swiss-Prot;Acc:P24157]	Global and overview maps;Global and overview maps;Amino acid metabolism	ko01100//Metabolic pathways;ko01110//Biosynthesis of secondary metabolites;ko00270//Cysteine and methionine metabolism	-	GO:0046872//metal ion binding;GO:0016706//oxidoreductase activity, acting on paired donors, with incorporation or reduction of molecular oxygen, 2-oxoglutarate as one donor, and incorporation of one atom each of oxygen into both donors;GO:0016491//oxidoreductase activity;GO:0009815//1-aminocyclopropane-1-carboxylate oxidase activity;GO:0031418//L-ascorbic acid binding	GO:0055114//oxidation-reduction process;GO:0009693//ethylene biosynthetic process;GO:0009835//fruit ripening
Solyc07g051860.1	13.95	3.33333	2.97	0.696667	-2.09192	9.6126e-05	0.00116768	yes	-	-	-	-	-	GO:0016772//transferase activity, transferring phosphorus-containing groups;GO:0005524//ATP binding;GO:0004674//protein serine/threonine kinase activity;GO:0004672//protein kinase activity;GO:0000166//nucleotide binding	GO:0006468//protein phosphorylation
Solyc07g051880.1	13.0833	4.33333	2.77	0.896667	-1.62724	0.00202685	0.0170828	yes	-	-	-	-	-	GO:0016772//transferase activity, transferring phosphorus-containing groups;GO:0005524//ATP binding;GO:0004674//protein serine/threonine kinase activity;GO:0004672//protein kinase activity;GO:0000166//nucleotide binding	GO:0006468//protein phosphorylation
Solyc07g052370.2	0.333333	8.66667	0.0366667	1	4.76939	1.10534e-05	0.00016216	yes	-	-	-	-	-	GO:0046872//metal ion binding;GO:0020037//heme binding;GO:0016705//oxidoreductase activity, acting on paired donors, with incorporation or reduction of molecular oxygen;GO:0009055//electron carrier activity;GO:0004497//monooxygenase activity;GO:0016491//oxidoreductase activity;GO:0005506//iron ion binding	GO:0055114//oxidation-reduction process
Solyc07g052460.2	37.6667	107.667	8.65667	23.89	1.46452	4.07121e-11	1.31556e-09	yes	-	-	-	-	-	-	-
Solyc07g052960.1	11	23.6667	1.62333	3.44667	1.08624	0.00458221	0.0340726	yes	-	-	-	-	-	-	GO:0006355//regulation of transcription, DNA-templated;GO:0006351//transcription, DNA-templated
Solyc07g052980.2	2093.33	836	370.77	144.507	-1.35939	4.76593e-21	3.48561e-19	yes	XTH9	Xyloglucan endotransglycosylase/hydrolase 16 protein [Source:UniProtKB/TrEMBL;Acc:Q4F986]	-	-	GO:0048046//apoplast;GO:0005618//cell wall;GO:0005576//extracellular region	GO:0016740//transferase activity;GO:0016787//hydrolase activity;GO:0016798//hydrolase activity, acting on glycosyl bonds;GO:0004553//hydrolase activity, hydrolyzing O-glycosyl compounds;GO:0016757//transferase activity, transferring glycosyl groups;GO:0016762//xyloglucan:xyloglucosyl transferase activity	GO:0010075//regulation of meristem growth;GO:0005975//carbohydrate metabolic process;GO:0006073//cellular glucan metabolic process;GO:0008152//metabolic process
Solyc07g052990.1	13	3.33333	8.42333	2.12	-1.99033	0.000918148	0.00860699	yes	-	-	-	-	-	-	-
Solyc07g053050.1	39.6667	10.3333	59.9033	14.9967	-1.99799	4.80612e-07	9.06927e-06	yes	-	-	-	-	-	GO:0005509//calcium ion binding	-
Solyc07g053230.2	45	3.66667	10.8633	0.856667	-3.66459	1.06507e-16	5.66204e-15	yes	-	-	-	-	-	GO:0003682//chromatin binding;GO:0003677//DNA binding	-
Solyc07g053630.2	88	29	9.65667	3.07667	-1.65016	3.27481e-09	8.50349e-08	yes	-	-	-	-	-	GO:0003682//chromatin binding;GO:0003677//DNA binding	-
Solyc07g053740.1	4068.67	1604.33	1492.84	572.923	-1.38165	2.4735e-16	1.27918e-14	yes	-	-	-	-	GO:0005634//nucleus	GO:0003700//sequence-specific DNA binding transcription factor activity;GO:0003677//DNA binding	GO:0006355//regulation of transcription, DNA-templated;GO:0006351//transcription, DNA-templated
Solyc07g053750.1	18	2.66667	3.03667	0.403333	-2.91244	0.00192009	0.0163164	yes	-	-	-	-	-	GO:0046872//metal ion binding	-
Solyc07g053900.2	33.3333	203	5.01	30.31	2.59691	1.92376e-14	8.44678e-13	yes	-	-	-	-	-	-	-
Solyc07g054080.1	91.3333	315.333	30.4933	99.8733	1.71161	9.90317e-11	3.06391e-09	yes	-	-	Folding, sorting and degradation	ko04141//Protein processing in endoplasmic reticulum	-	GO:0046872//metal ion binding;GO:0008270//zinc ion binding;GO:0005515//protein binding	-
Solyc07g054170.2	65.6667	166	10.9067	26.9167	1.30329	1.4577e-11	4.9362e-10	yes	-	-	-	-	GO:0005576//extracellular region	-	GO:0019953//sexual reproduction
Solyc07g054220.1	35.3333	173.333	6.06	28.4067	2.22884	3.12413e-21	2.31223e-19	yes	-	-	-	-	GO:0005634//nucleus	GO:0003700//sequence-specific DNA binding transcription factor activity;GO:0003677//DNA binding	GO:0006355//regulation of transcription, DNA-templated;GO:0006351//transcription, DNA-templated
Solyc07g054720.1	2.66667	12.6667	1.67	8.18	2.29225	0.000132914	0.00156533	yes	-	-	-	-	-	GO:0004867//serine-type endopeptidase inhibitor activity	-
Solyc07g054730.1	35	129	18.5967	66.3667	1.83541	2.32695e-12	8.38515e-11	yes	-	Wound-responsive family protein [Source:TAIR;Acc:AT4G28240](projected from arabidopsis_thaliana,AT4G28240)	-	-	-	-	GO:0008150//biological_process
Solyc07g054760.1	1.33333	8	0.8	4.77333	2.57693	0.00051316	0.00519677	yes	-	-	-	-	-	-	-
Solyc07g054770.1	1	8.66667	0.566667	4.81	3.08546	7.80117e-05	0.000966642	yes	-	-	-	-	-	-	-
Solyc07g054780.1	10	64.6667	6.19	38.4833	2.63622	3.63878e-16	1.86233e-14	yes	-	-	-	-	-	-	-
Solyc07g054960.1	8.33333	0.333333	3.34667	0.13	-4.68614	9.44004e-06	0.000140492	yes	-	-	-	-	-	GO:0003682//chromatin binding;GO:0003677//DNA binding	-
Solyc07g055050.2	28.6667	89.3333	3.98333	11.9267	1.58214	1.255e-09	3.43561e-08	yes	-	-	-	-	-	-	-
Solyc07g055630.2	23.3333	7.33333	3.25	1.02333	-1.66716	0.000177948	0.00203935	yes	-	-	-	-	-	GO:0005524//ATP binding;GO:0004674//protein serine/threonine kinase activity;GO:0004672//protein kinase activity;GO:0000166//nucleotide binding	GO:0006468//protein phosphorylation
Solyc07g055640.1	12.9267	4.65	0.876667	0.32	-1.45396	0.00434764	0.0325579	yes	-	-	-	-	-	GO:0005524//ATP binding;GO:0004674//protein serine/threonine kinase activity;GO:0004672//protein kinase activity;GO:0000166//nucleotide binding	GO:0006468//protein phosphorylation
Solyc07g055670.1	397.333	118.667	133.797	39	-1.7785	3.02934e-27	3.65293e-25	yes	-	-	-	-	-	GO:0005524//ATP binding;GO:0004674//protein serine/threonine kinase activity;GO:0004672//protein kinase activity	GO:0006468//protein phosphorylation
Solyc07g055740.1	0	4	0.001	0.746667	9.54432	0.00100502	0.00929098	yes	-	Putative strictosidine synthase [Source:UniProtKB/TrEMBL;Acc:Q9LKW1]	-	-	-	GO:0016844//strictosidine synthase activity	GO:0009058//biosynthetic process
Solyc07g055810.2	234	82.6667	12.1933	4.25333	-1.51943	4.75581e-11	1.52879e-09	yes	-	Leucine-rich repeat transmembrane protein kinase [Source:TAIR;Acc:AT1G07650](projected from arabidopsis_thaliana,AT1G07650)	-	-	-	GO:0005524//ATP binding;GO:0004674//protein serine/threonine kinase activity;GO:0004672//protein kinase activity;GO:0016301//kinase activity;GO:0016772//transferase activity, transferring phosphorus-containing groups;GO:0005515//protein binding	GO:0006468//protein phosphorylation;GO:0016310//phosphorylation
Solyc07g055990.2	455	168	82.39	29.8133	-1.46651	1.19752e-09	3.28919e-08	yes	-	-	-	-	GO:0048046//apoplast;GO:0005618//cell wall	GO:0004553//hydrolase activity, hydrolyzing O-glycosyl compounds;GO:0016762//xyloglucan:xyloglucosyl transferase activity	GO:0005975//carbohydrate metabolic process;GO:0006073//cellular glucan metabolic process
Solyc07g056000.2	1632.67	146	302.23	26.1867	-3.52874	7.30323e-40	2.00595e-37	yes	-	Xyloglycan endo-transglycosylase [Source:UniProtKB/TrEMBL;Acc:Q43528]	-	-	GO:0048046//apoplast;GO:0005618//cell wall	GO:0004553//hydrolase activity, hydrolyzing O-glycosyl compounds;GO:0016762//xyloglucan:xyloglucosyl transferase activity	GO:0005975//carbohydrate metabolic process;GO:0006073//cellular glucan metabolic process
Solyc07g056190.2	138	24.6667	64.3033	11.1933	-2.52225	7.27709e-25	7.02694e-23	yes	-	-	-	-	-	-	-
Solyc07g056200.2	188.333	58.6667	61.5533	18.6067	-1.72602	4.94805e-09	1.23801e-07	yes	-	-	-	-	-	-	-
Solyc07g056420.2	160.553	695.417	33.11	138.74	2.06704	2.99079e-19	1.88123e-17	yes	-	Glutathione S-transferase-like protein [Source:UniProtKB/TrEMBL;Acc:Q8GVD1]	Metabolism of other amino acids	ko00480//Glutathione metabolism	-	GO:0016740//transferase activity;GO:0005515//protein binding	-
Solyc07g056440.2	294.987	911.977	54.0833	162.72	1.58914	1.9048e-19	1.23587e-17	yes	-	-	Metabolism of other amino acids	ko00480//Glutathione metabolism	-	GO:0005515//protein binding	-
Solyc07g056470.2	174.857	1827.44	39.1233	393.977	3.33201	1.21971e-30	1.83849e-28	yes	-	-	Metabolism of other amino acids	ko00480//Glutathione metabolism	-	GO:0005515//protein binding	-
Solyc07g056480.2	503.683	2413.38	112.413	524.303	2.22159	3.44462e-24	3.1077e-22	yes	-	Glutathione S-transferase/peroxidase [Source:UniProtKB/TrEMBL;Acc:Q9SE30]	Metabolism of other amino acids	ko00480//Glutathione metabolism	-	GO:0016740//transferase activity;GO:0004601//peroxidase activity;GO:0005515//protein binding	-
Solyc07g056570.1	882.667	228.333	86.77	22.1033	-1.97293	6.47848e-14	2.67359e-12	yes	-	9-cis-epoxycarotenoid dioxygenase; Nine-cis-epoxycarotenoid dioxygenase [Source:UniProtKB/TrEMBL;Acc:O24023]	Global and overview maps;Global and overview maps;Metabolism of terpenoids and polyketides	ko01100//Metabolic pathways;ko01110//Biosynthesis of secondary metabolites;ko00906//Carotenoid biosynthesis	-	GO:0051213//dioxygenase activity	-
Solyc07g061790.2	55	20.3333	11.82	4.17667	-1.50081	0.00467374	0.0346223	yes	-	-	-	-	-	-	-
Solyc07g061880.1	39	10.3333	28.84	7.52	-1.93927	5.05197e-05	0.000660416	yes	-	-	-	-	-	-	-
Solyc07g062130.2	1529.33	476	114.083	35.1667	-1.69781	2.00685e-19	1.29868e-17	yes	-	-	Global and overview maps;Carbohydrate metabolism	ko01110//Biosynthesis of secondary metabolites;ko00520//Amino sugar and nucleotide sugar metabolism	-	GO:0003824//catalytic activity;GO:0008460//dTDP-glucose 4,6-dehydratase activity;GO:0050662//coenzyme binding;GO:0008831//dTDP-4-dehydrorhamnose reductase activity	GO:0009225//nucleotide-sugar metabolic process;GO:0044237//cellular metabolic process;GO:0045226//extracellular polysaccharide biosynthetic process
Solyc07g062480.1	134.333	517.667	32.69	122.143	1.90165	3.25666e-25	3.29937e-23	yes	-	-	-	-	-	-	-
Solyc07g062490.1	328.667	810.667	78.07	191.26	1.2927	8.01241e-12	2.77405e-10	yes	-	-	-	-	-	-	-
Solyc07g062520.2	100.35	39.3333	10.8867	4.21333	-1.36953	1.19215e-09	3.27809e-08	yes	-	-	-	-	-	GO:0046872//metal ion binding;GO:0020037//heme binding;GO:0016705//oxidoreductase activity, acting on paired donors, with incorporation or reduction of molecular oxygen;GO:0009055//electron carrier activity;GO:0004497//monooxygenase activity;GO:0016491//oxidoreductase activity;GO:0005506//iron ion binding	GO:0055114//oxidation-reduction process
Solyc07g062700.2	4061	1424	340.073	117.627	-1.53163	1.1709e-29	1.63528e-27	yes	-	-	-	-	GO:0016020//membrane;GO:0016021//integral component of membrane	GO:0005509//calcium ion binding	GO:0055085//transmembrane transport
Solyc07g062790.1	0.333333	8.33333	0.18	4.61667	4.68078	3.71973e-06	6.00992e-05	yes	-	-	-	-	GO:0005634//nucleus	GO:0003700//sequence-specific DNA binding transcription factor activity;GO:0043565//sequence-specific DNA binding;GO:0003677//DNA binding	GO:0006355//regulation of transcription, DNA-templated
Solyc07g063120.2	101.667	41.6667	5.89333	2.38333	-1.3061	4.70668e-09	1.18603e-07	yes	-	-	-	-	-	GO:0016772//transferase activity, transferring phosphorus-containing groups;GO:0005524//ATP binding;GO:0004672//protein kinase activity;GO:0005515//protein binding	GO:0006468//protein phosphorylation
Solyc07g063480.2	322.667	137.333	47.13	19.64	-1.26285	9.80182e-13	3.62184e-11	yes	-	-	-	-	-	GO:0016772//transferase activity, transferring phosphorus-containing groups;GO:0005524//ATP binding;GO:0004674//protein serine/threonine kinase activity;GO:0004672//protein kinase activity	GO:0006468//protein phosphorylation
Solyc07g063640.1	5.66667	25.3333	14.4767	58.82	2.02258	3.15098e-06	5.16184e-05	yes	-	-	-	-	-	-	-
Solyc07g063800.1	33.3333	13.3333	2.25	0.896667	-1.32728	0.000106385	0.00127911	yes	-	-	-	-	-	GO:0016740//transferase activity;GO:0016772//transferase activity, transferring phosphorus-containing groups;GO:0016301//kinase activity;GO:0005524//ATP binding;GO:0004674//protein serine/threonine kinase activity;GO:0004672//protein kinase activity;GO:0000166//nucleotide binding	GO:0016310//phosphorylation;GO:0006468//protein phosphorylation;GO:0048544//recognition of pollen
Solyc07g063830.2	37.3333	91.6667	3.96333	9.48667	1.25919	1.97664e-07	3.9469e-06	yes	-	-	-	-	-	GO:0046983//protein dimerization activity	-
Solyc07g063940.1	1059.67	147	107.8	14.7933	-2.86534	2.24196e-66	3.46383e-63	yes	-	GRAS2 [Source:UniProtKB/TrEMBL;Acc:Q00LP6]	-	-	-	GO:0005515//protein binding	GO:0006355//regulation of transcription, DNA-templated;GO:0006351//transcription, DNA-templated
Solyc07g064160.2	2683.33	6282.33	310.68	711.647	1.19573	2.2853e-14	9.92842e-13	yes	THI1	thiazole biosynthetic enzyme, chloroplast (ARA6) (THI1) (THI4) [Source:TAIR;Acc:AT5G54770](projected from arabidopsis_thaliana,AT5G54770)	-	-	GO:0009570//chloroplast stroma;GO:0009536//plastid;GO:0005829//cytosol;GO:0009507//chloroplast;GO:0010319//stromule;GO:0009579//thylakoid;GO:0009941//chloroplast envelope;GO:0005739//mitochondrion	GO:0046872//metal ion binding;GO:0042803//protein homodimerization activity;GO:0008270//zinc ion binding	GO:0006950//response to stress;GO:0052837//thiazole biosynthetic process;GO:0009228//thiamine biosynthetic process;GO:0018131//oxazole or thiazole biosynthetic process;GO:0010155//regulation of proton transport;GO:0009637//response to blue light;GO:0042742//defense response to bacterium;GO:0046777//protein autophosphorylation;GO:0006974//cellular response to DNA damage stimulus;GO:0000023//maltos…
Solyc07g064270.2	1340.3	2904.31	120.577	256.29	1.08783	3.89931e-14	1.64771e-12	yes	-	-	-	-	GO:0016020//membrane;GO:0016021//integral component of membrane	GO:0005215//transporter activity	GO:0006810//transport
Solyc07g065160.2	18	6	3.18	1.04333	-1.60783	0.000284806	0.00308654	yes	-	-	-	-	-	-	-
Solyc07g065230.1	181.333	406.667	85.1033	182.257	1.09868	8.90182e-11	2.78901e-09	yes	-	-	-	-	-	-	-
Solyc07g065340.1	226.667	829.667	47.3333	168.66	1.83319	1.26421e-31	2.01621e-29	yes	-	-	Global and overview maps;Amino acid metabolism;Energy metabolism	ko01100//Metabolic pathways;ko00270//Cysteine and methionine metabolism;ko00920//Sulfur metabolism	GO:0005737//cytoplasm	GO:0016740//transferase activity;GO:0009001//serine O-acetyltransferase activity	GO:0006535//cysteine biosynthetic process from serine
Solyc07g065500.1	118.667	324.333	63.3567	166.667	1.3954	8.66174e-12	2.99048e-10	yes	-	-	-	-	GO:0005622//intracellular;GO:0005634//nucleus	GO:0043565//sequence-specific DNA binding;GO:0003677//DNA binding;GO:0046982//protein heterodimerization activity	GO:0006355//regulation of transcription, DNA-templated
Solyc07g065660.2	204.667	1256.67	14.7233	88.3067	2.58442	1.00342e-53	6.20113e-51	yes	ATCSLE1	cellulose synthase like E1 [Source:TAIR;Acc:AT1G55850](projected from arabidopsis_thaliana,AT1G55850)	-	-	GO:0016020//membrane;GO:0016021//integral component of membrane;GO:0000139//Golgi membrane;GO:0005789//endoplasmic reticulum membrane;GO:0005886//plasma membrane;GO:0005794//Golgi apparatus;GO:0005783//endoplasmic reticulum	GO:0016740//transferase activity;GO:0016760//cellulose synthase (UDP-forming) activity;GO:0016757//transferase activity, transferring glycosyl groups	GO:0030244//cellulose biosynthetic process;GO:0046482//para-aminobenzoic acid metabolic process
Solyc07g066100.2	649	298	136.79	61.1033	-1.16264	1.14661e-13	4.61631e-12	yes	-	-	-	-	-	-	-
Solyc07g066560.1	310.333	155	373.473	175.853	-1.08663	4.01179e-07	7.66394e-06	yes	-	-	Signal transduction	ko04075//Plant hormone signal transduction	-	-	-
Solyc08g005050.2	815	261	85.5033	27.1633	-1.65432	1.1402e-23	9.92453e-22	yes	-	-	-	-	-	GO:0046983//protein dimerization activity	-
Solyc08g005280.1	45.6667	22.6667	2.20333	1.08	-1.02866	0.000340614	0.00361217	yes	-	-	-	-	GO:0016020//membrane;GO:0016021//integral component of membrane	GO:0016740//transferase activity;GO:0016760//cellulose synthase (UDP-forming) activity;GO:0016757//transferase activity, transferring glycosyl groups	GO:0030244//cellulose biosynthetic process
Solyc08g005550.2	22.3333	6.33333	3.34667	0.916667	-1.86826	5.37707e-05	0.000698116	yes	-	Alternative oxidase [Source:UniProtKB/TrEMBL;Acc:Q7XBG8]	-	-	GO:0016020//membrane;GO:0016021//integral component of membrane;GO:0070469//respiratory chain	GO:0046872//metal ion binding;GO:0016491//oxidoreductase activity;GO:0009916//alternative oxidase activity	GO:0055114//oxidation-reduction process
Solyc08g005560.2	425	139.333	49.05	15.6433	-1.64871	3.3093e-14	1.41533e-12	yes	-	-	-	-	-	-	-
Solyc08g005640.2	15.6667	6	1.3	0.486667	-1.41751	0.00395155	0.0299915	yes	-	Terpene synthase [Source:UniProtKB/TrEMBL;Acc:G5CV51]	Global and overview maps;Global and overview maps;Metabolism of terpenoids and polyketides	ko01100//Metabolic pathways;ko01110//Biosynthesis of secondary metabolites;ko00904//Diterpenoid biosynthesis	-	GO:0046872//metal ion binding;GO:0010333//terpene synthase activity;GO:0000287//magnesium ion binding;GO:0016829//lyase activity	GO:0008152//metabolic process
Solyc08g005890.2	47.3333	109.667	5.90667	13.4933	1.19183	2.92843e-08	6.58696e-07	yes	-	-	-	-	-	GO:0016747//transferase activity, transferring acyl groups other than amino-acyl groups	-
Solyc08g005930.1	6.33333	19	1.08	3.14667	1.54279	0.000510871	0.00517571	yes	-	-	-	-	-	-	-
Solyc08g005950.2	9	19	4.15667	8.49333	1.0309	0.00611788	0.0435331	yes	-	-	-	-	GO:0005834//heterotrimeric G-protein complex	GO:0004871//signal transducer activity	GO:0007186//G-protein coupled receptor signaling pathway
Solyc08g006330.2	107.32	275.043	12.1167	30.33	1.32375	2.79579e-07	5.48072e-06	yes	-	UDP-xylose phenolic glycosyltransferase [Source:UniProtKB/TrEMBL;Acc:Q5CAZ5]	-	-	-	GO:0016740//transferase activity;GO:0016758//transferase activity, transferring hexosyl groups;GO:0016757//transferase activity, transferring glycosyl groups	GO:0008152//metabolic process
Solyc08g006350.2	13.9733	47.38	1.68667	5.65667	1.74578	0.000605448	0.00600976	yes	-	-	-	-	-	GO:0016740//transferase activity;GO:0016758//transferase activity, transferring hexosyl groups;GO:0016757//transferase activity, transferring glycosyl groups	GO:0008152//metabolic process
Solyc08g006410.2	11.0333	80.5733	1.19	8.54	2.84327	1.09285e-12	4.02014e-11	yes	-	-	-	-	-	GO:0016740//transferase activity;GO:0016758//transferase activity, transferring hexosyl groups;GO:0016757//transferase activity, transferring glycosyl groups	GO:0008152//metabolic process
Solyc08g006470.2	61.6667	589.667	10.0467	92.05	3.1957	2.73849e-21	2.05138e-19	yes	-	-	-	-	-	GO:0046872//metal ion binding	-
Solyc08g006740.2	252.693	509.243	26.3833	53.1733	1.01108	7.71133e-09	1.88924e-07	yes	-	Aromatic amino acid decarboxylase 2 [Source:UniProtKB/TrEMBL;Acc:Q1KSC4]	Global and overview maps;Global and overview maps;Amino acid metabolism	ko01100//Metabolic pathways;ko01110//Biosynthesis of secondary metabolites;ko00340//Histidine metabolism	-	GO:0003824//catalytic activity;GO:0030170//pyridoxal phosphate binding;GO:0016831//carboxy-lyase activity;GO:0016829//lyase activity	GO:0019752//carboxylic acid metabolic process
Solyc08g006770.2	377	1002.67	52.1333	135.263	1.37549	5.18474e-21	3.75856e-19	yes	-	-	-	-	-	GO:0016706//oxidoreductase activity, acting on paired donors, with incorporation or reduction of molecular oxygen, 2-oxoglutarate as one donor, and incorporation of one atom each of oxygen into both donors;GO:0016491//oxidoreductase activity	GO:0055114//oxidation-reduction process
Solyc08g006850.2	52.6667	3.66667	6.84	0.49	-3.80314	0.00237994	0.0195456	yes	-	-	-	-	-	GO:0016787//hydrolase activity	GO:0008152//metabolic process;GO:0006629//lipid metabolic process
Solyc08g007130.2	24.3333	9.33333	2.21333	0.84	-1.39776	0.000247703	0.00272385	yes	-	-	Global and overview maps;Carbohydrate metabolism	ko01100//Metabolic pathways;ko00500//Starch and sucrose metabolism	-	GO:0003824//catalytic activity;GO:0016161//beta-amylase activity	GO:0000272//polysaccharide catabolic process;GO:0005975//carbohydrate metabolic process
Solyc08g007540.2	37.6667	95.6667	2.98	7.46	1.32386	6.08144e-06	9.44897e-05	yes	-	-	-	-	-	GO:0016597//amino acid binding	GO:0008152//metabolic process
Solyc08g007820.1	293.333	16.3333	94.11	5.17	-4.18611	3.41387e-58	3.12559e-55	yes	-	-	-	-	GO:0005634//nucleus	GO:0003700//sequence-specific DNA binding transcription factor activity;GO:0003677//DNA binding	GO:0006355//regulation of transcription, DNA-templated;GO:0006351//transcription, DNA-templated
Solyc08g007830.1	181.333	4.66667	64.64	1.62667	-5.31244	1.74514e-63	2.05427e-60	yes	-	-	-	-	GO:0005634//nucleus	GO:0003700//sequence-specific DNA binding transcription factor activity;GO:0003677//DNA binding	GO:0006355//regulation of transcription, DNA-templated;GO:0006351//transcription, DNA-templated
Solyc08g007840.1	4.66667	0	3.55333	0.001	-11.795	0.00022271	0.00248214	yes	-	-	-	-	-	-	-
Solyc08g007980.2	5	43.3333	1.54	12.56	3.02783	7.21913e-14	2.9644e-12	yes	-	-	-	-	-	-	GO:0044249//cellular biosynthetic process;GO:0044237//cellular metabolic process
Solyc08g008280.2	2127.67	224.667	254.62	26.6633	-3.25542	3.27859e-45	1.30721e-42	yes	-	-	-	-	-	GO:0003700//sequence-specific DNA binding transcription factor activity;GO:0043565//sequence-specific DNA binding	GO:0006355//regulation of transcription, DNA-templated
Solyc08g008370.2	3096	580	357.897	65.9733	-2.43959	7.83248e-37	1.76017e-34	yes	-	-	-	-	-	-	-
Solyc08g008610.2	48.3333	24	5.24333	2.50333	-1.06663	0.00130974	0.0116715	yes	-	-	-	-	-	-	-
Solyc08g014000.2	362	157	20.11	8.74333	-1.20166	2.87076e-05	0.000392507	yes	LOX1.1	Linoleate 9S-lipoxygenase A [Source:UniProtKB/Swiss-Prot;Acc:P38415]	Lipid metabolism	ko00591//Linoleic acid metabolism	GO:0005737//cytoplasm	GO:0046872//metal ion binding;GO:0016491//oxidoreductase activity;GO:0005506//iron ion binding;GO:0051213//dioxygenase activity;GO:0016702//oxidoreductase activity, acting on single donors with incorporation of molecular oxygen, incorporation of two atoms of oxygen;GO:0016165//linoleate 13S-lipoxygenase activity;GO:0005515//protein binding	GO:0055114//oxidation-reduction process;GO:0006631//fatty acid metabolic process;GO:0031408//oxylipin biosynthetic process;GO:0006633//fatty acid biosynthetic process;GO:0006629//lipid metabolic process
Solyc08g014010.2	3.66667	21.3333	0.326667	1.88	2.52484	9.69584e-07	1.73398e-05	yes	-	-	-	-	-	-	-
Solyc08g014080.2	79.3333	168.333	14.3867	29.4433	1.03321	3.40458e-07	6.59571e-06	yes	-	-	-	-	-	GO:0008270//zinc ion binding	-
Solyc08g014430.2	11.3333	2	0.873333	0.143333	-2.60716	0.000533989	0.00537905	yes	-	-	-	-	GO:0005884//actin filament	-	GO:0045010//actin nucleation
Solyc08g014490.1	617.667	222	90.9933	31.4933	-1.53071	1.34145e-10	4.09896e-09	yes	-	-	Global and overview maps;Biosynthesis of other secondary metabolites;Biosynthesis of other secondary metabolites;Biosynthesis of other secondary metabolites	ko01110//Biosynthesis of secondary metabolites;ko00940//Phenylpropanoid biosynthesis;ko00941//Flavonoid biosynthesis;ko00945//Stilbenoid, diarylheptanoid and gingerol biosynthesis	-	GO:0016747//transferase activity, transferring acyl groups other than amino-acyl groups	-
Solyc08g014570.2	252.333	68.6667	21.9867	5.99333	-1.8752	1.70712e-17	9.63472e-16	yes	-	-	-	-	-	GO:0005515//protein binding	-
Solyc08g016150.1	10.6667	3.33333	5.89333	1.79667	-1.71376	0.00425491	0.0319883	yes	-	-	-	-	-	-	-
Solyc08g016440.2	38.3333	4.66667	11.89	1.39333	-3.09314	1.73741e-12	6.31599e-11	yes	-	-	-	-	-	-	-
Solyc08g022240.1	36	14.6667	4.53333	1.85333	-1.29045	0.000386535	0.00404408	yes	-	-	-	-	-	GO:0016787//hydrolase activity;GO:0004806//triglyceride lipase activity	GO:0006629//lipid metabolic process
Solyc08g028780.1	83	28.3333	16.9267	5.59333	-1.59752	3.89322e-08	8.60056e-07	yes	-	-	-	-	-	-	-
Solyc08g029000.2	137.333	578.333	8.71333	36.6033	2.07068	1.59448e-16	8.42212e-15	yes	-	-	Lipid metabolism	ko00591//Linoleic acid metabolism	-	GO:0046872//metal ion binding;GO:0016491//oxidoreductase activity;GO:0005506//iron ion binding;GO:0051213//dioxygenase activity;GO:0016702//oxidoreductase activity, acting on single donors with incorporation of molecular oxygen, incorporation of two atoms of oxygen;GO:0016165//linoleate 13S-lipoxygenase activity;GO:0005515//protein binding	GO:0055114//oxidation-reduction process;GO:0031408//oxylipin biosynthetic process;GO:0006633//fatty acid biosynthetic process
Solyc08g036620.2	4	0	3.99667	0.001	-11.9646	0.00216275	0.0180436	yes	-	-	-	-	-	-	-
Solyc08g036640.2	55	0.333333	41.0867	0.25	-7.3606	2.2093e-33	3.84604e-31	yes	-	-	-	-	-	-	-
Solyc08g036660.2	31.3333	0	13.6133	0.001	-13.7327	1.48552e-20	1.05523e-18	yes	-	-	-	-	-	-	-
Solyc08g042010.2	18.3333	6.33333	2.25333	0.783333	-1.52436	0.00123071	0.011067	yes	-	Exostosin family protein [Source:TAIR;Acc:AT5G25310](projected from arabidopsis_thaliana,AT5G25310)	-	-	GO:0000139//Golgi membrane;GO:0016020//membrane;GO:0005794//Golgi apparatus;GO:0016021//integral component of membrane	GO:0016757//transferase activity, transferring glycosyl groups;GO:0016740//transferase activity	-
Solyc08g059710.2	296.333	23	28.9367	2.24667	-3.68704	3.75658e-45	1.47401e-42	yes	-	CONTAINS InterPro DOMAIN/s: C2 calcium-dependent membrane targeting (InterPro:IPR000008); BEST Arabidopsis thaliana protein match is: unknown protein (TAIR:AT5G04860.1); Has 108 Blast hits to 69 proteins in 11 species: Archae - 0; Bacteria - 0; Meta /.../0; Fungi - 0; Plants - 108; Viruses - 0; Other Eukaryotes - 0 (source: NCBI BLink). [Source:TAIR;Acc:AT2G25460](projected from arabidopsis_thali…	-	-	-	GO:0005515//protein binding	GO:0010200//response to chitin;GO:0008150//biological_process
Solyc08g059730.1	180.333	56.3333	12.52	3.89667	-1.68392	3.47587e-15	1.62426e-13	yes	SD2-5	S-domain-2 5 [Source:TAIR;Acc:AT4G32300](projected from arabidopsis_thaliana,AT4G32300)	-	-	GO:0005886//plasma membrane;GO:0016020//membrane;GO:0016021//integral component of membrane	GO:0016740//transferase activity;GO:0016772//transferase activity, transferring phosphorus-containing groups;GO:0016301//kinase activity;GO:0005524//ATP binding;GO:0004674//protein serine/threonine kinase activity;GO:0004672//protein kinase activity;GO:0000166//nucleotide binding;GO:0031625//ubiquitin protein ligase binding;GO:0005516//calmodulin binding	GO:0016310//phosphorylation;GO:0006468//protein phosphorylation;GO:0046777//protein autophosphorylation
Solyc08g062220.2	28.6667	97.6667	3.28667	10.7533	1.71009	5.28071e-09	1.31858e-07	yes	-	-	-	-	-	GO:0016740//transferase activity;GO:0016758//transferase activity, transferring hexosyl groups;GO:0016757//transferase activity, transferring glycosyl groups	GO:0008152//metabolic process
Solyc08g062330.2	57.6667	24.6667	6.16667	2.60333	-1.24413	3.50246e-06	5.68115e-05	yes	-	-	-	-	-	GO:0005515//protein binding	-
Solyc08g062410.1	13.3733	2.96667	1.69333	0.383333	-2.14319	0.00173202	0.0149462	yes	-	-	-	-	-	GO:0003676//nucleic acid binding	GO:0015074//DNA integration
Solyc08g062450.1	60.6667	10.3333	43.41	6.95333	-2.64225	4.30788e-11	1.38841e-09	yes	-	Class II small heat shock protein Le-HSP17.6 [Source:UniProtKB/TrEMBL;Acc:Q96489]	Folding, sorting and degradation	ko04141//Protein processing in endoplasmic reticulum	-	-	GO:0006950//response to stress
Solyc08g062680.1	571.667	183.333	407.307	125.693	-1.69621	6.25239e-20	4.24613e-18	yes	-	unknown protein; INVOLVED IN: response to salt stress; LOCATED IN: chloroplast, plasma membrane, membrane; EXPRESSED IN: 23 plant structures; EXPRESSED DURING: 13 growth stages; BEST Arabidopsis thaliana protein match is: unknown protein (TAIR:AT4G2 /.../); Has 1807 Blast hits to 1807 proteins in 277 species: Archae - 0; Bacteria - 0; Metazoa - 736; Fungi - 347; Plants - 385; Viruses - 0; Other E…	-	-	GO:0005886//plasma membrane;GO:0016020//membrane;GO:0009507//chloroplast;GO:0005774//vacuolar membrane	-	GO:0015824//proline transport
Solyc08g062690.2	721	202.333	160.333	44.62	-1.84531	5.12287e-26	5.62833e-24	yes	-	-	-	-	-	-	-
Solyc08g063040.2	286.667	91	29.79	9.23333	-1.6899	5.16113e-21	3.75245e-19	yes	-	-	-	-	-	GO:0046872//metal ion binding;GO:0003676//nucleic acid binding	-
Solyc08g065260.2	24	52.3333	4.18667	8.72	1.05853	0.000298721	0.0032204	yes	-	Protein of unknown function (DUF1230) [Source:TAIR;Acc:AT5G11840](projected from arabidopsis_thaliana,AT5G11840)	-	-	-	-	GO:0015996//chlorophyll catabolic process;GO:0008150//biological_process
Solyc08g065430.2	288	142.667	36.12	17.7033	-1.02878	6.63848e-08	1.41835e-06	yes	NDL2	-	-	-	-	-	-
Solyc08g065670.2	243.25	514.307	40.8467	84.1833	1.04332	1.37024e-09	3.71815e-08	yes	-	-	-	-	-	GO:0003824//catalytic activity	GO:0008152//metabolic process
Solyc08g065940.2	138	310	78.16	168.343	1.1069	2.71929e-08	6.15576e-07	yes	-	-	-	-	-	-	-
Solyc08g066320.2	86.5033	12.9167	6.65667	1.01	-2.72044	5.19692e-14	2.1664e-12	yes	-	-	-	-	GO:0016020//membrane;GO:0016021//integral component of membrane	GO:0016740//transferase activity;GO:0016772//transferase activity, transferring phosphorus-containing groups;GO:0016301//kinase activity;GO:0005524//ATP binding;GO:0004674//protein serine/threonine kinase activity;GO:0004672//protein kinase activity;GO:0000166//nucleotide binding;GO:0005515//protein binding	GO:0016310//phosphorylation;GO:0006468//protein phosphorylation
Solyc08g066440.2	561.667	262.333	67.1533	30.9367	-1.11814	5.96065e-13	2.25993e-11	yes	-	alpha/beta-Hydrolases superfamily protein [Source:TAIR;Acc:AT5G11650](projected from arabidopsis_thaliana,AT5G11650)	-	-	-	GO:0016787//hydrolase activity	GO:0010200//response to chitin
Solyc08g066650.2	739	242	68.81	22.04	-1.64249	1.18959e-23	1.03181e-21	yes	CCD8	carotenoid cleavage dioxygenase 8 [Source:TAIR;Acc:AT4G32810](projected from arabidopsis_thaliana,AT4G32810)	-	-	GO:0009570//chloroplast stroma;GO:0009536//plastid;GO:0009507//chloroplast	GO:0051213//dioxygenase activity;GO:0016702//oxidoreductase activity, acting on single donors with incorporation of molecular oxygen, incorporation of two atoms of oxygen;GO:0016491//oxidoreductase activity;GO:0046872//metal ion binding	GO:0009830//cell wall modification involved in abscission;GO:0016124//xanthophyll catabolic process;GO:0016121//carotene catabolic process;GO:1901601//strigolactone biosynthetic process;GO:0009926//auxin polar transport;GO:0009965//leaf morphogenesis;GO:0010223//secondary shoot formation;GO:0009733//response to auxin;GO:0055114//oxidation-reduction process
Solyc08g066660.1	18.3333	38	7.08	14.2833	1.01251	0.000641486	0.00630018	yes	-	-	-	-	GO:0005634//nucleus	GO:0003700//sequence-specific DNA binding transcription factor activity;GO:0003677//DNA binding	GO:0006355//regulation of transcription, DNA-templated;GO:0006351//transcription, DNA-templated
Solyc08g067340.2	130.667	27	21.1767	4.33	-2.29004	5.24702e-16	2.63096e-14	yes	-	-	-	-	-	GO:0003700//sequence-specific DNA binding transcription factor activity;GO:0043565//sequence-specific DNA binding	GO:0006355//regulation of transcription, DNA-templated
Solyc08g067360.2	9.33333	2	2.26333	0.466667	-2.27798	0.000807939	0.00771427	yes	-	-	-	-	-	GO:0003700//sequence-specific DNA binding transcription factor activity;GO:0043565//sequence-specific DNA binding	GO:0006355//regulation of transcription, DNA-templated
Solyc08g067390.2	28.6667	72	5.66	13.9467	1.30105	3.28279e-06	5.35294e-05	yes	-	-	-	-	-	-	-
Solyc08g067610.2	268.667	976.92	9.60667	34.9833	1.86456	2.41233e-27	2.93758e-25	yes	-	-	-	-	GO:0016020//membrane	GO:0017111//nucleoside-triphosphatase activity;GO:0005524//ATP binding;GO:0000166//nucleotide binding;GO:0016887//ATPase activity	-
Solyc08g068000.1	22.6667	10	2.07667	0.9	-1.20627	0.00618531	0.0438992	yes	-	-	-	-	GO:0016020//membrane;GO:0016021//integral component of membrane	GO:0005249//voltage-gated potassium channel activity;GO:0005216//ion channel activity	GO:0055085//transmembrane transport;GO:0006811//ion transport;GO:0006810//transport;GO:0006813//potassium ion transport
Solyc08g068350.2	186.667	93.3333	28.9733	14.2333	-1.02545	6.08949e-09	1.50834e-07	yes	-	unknown protein; Has 30201 Blast hits to 17322 proteins in 780 species: Archae - 12; Bacteria - 1396; Metazoa - 17338; Fungi - 3422; Plants - 5037; Viruses - 0; Other Eukaryotes - 2996 (source: NCBI BLink). [Source:TAIR;Acc:AT4G32750](projected from arabidopsis_thaliana,AT4G32750)	-	-	-	-	GO:0008150//biological_process
Solyc08g068600.2	2288.18	416.04	250.927	45.5867	-2.46058	1.15609e-30	1.75329e-28	yes	-	-	Global and overview maps;Global and overview maps;Amino acid metabolism	ko01100//Metabolic pathways;ko01110//Biosynthesis of secondary metabolites;ko00340//Histidine metabolism	-	GO:0003824//catalytic activity;GO:0030170//pyridoxal phosphate binding;GO:0016831//carboxy-lyase activity;GO:0016829//lyase activity	GO:0019752//carboxylic acid metabolic process
Solyc08g068610.2	1142.53	153.893	117.86	15.9167	-2.88846	1.96797e-22	1.60555e-20	yes	-	Aromatic amino acid decarboxylase 1B [Source:UniProtKB/TrEMBL;Acc:Q1KSC5]	Global and overview maps;Global and overview maps;Amino acid metabolism	ko01100//Metabolic pathways;ko01110//Biosynthesis of secondary metabolites;ko00340//Histidine metabolism	-	GO:0003824//catalytic activity;GO:0030170//pyridoxal phosphate binding;GO:0016831//carboxy-lyase activity;GO:0016829//lyase activity	GO:0019752//carboxylic acid metabolic process
Solyc08g068630.2	86.01	7.02333	9.10333	0.743333	-3.61431	3.92882e-27	4.64691e-25	yes	-	-	Global and overview maps;Global and overview maps;Amino acid metabolism	ko01100//Metabolic pathways;ko01110//Biosynthesis of secondary metabolites;ko00340//Histidine metabolism	-	GO:0003824//catalytic activity;GO:0030170//pyridoxal phosphate binding;GO:0016831//carboxy-lyase activity;GO:0016829//lyase activity	GO:0019752//carboxylic acid metabolic process
Solyc08g068680.2	694.15	214.033	73.91	22.8667	-1.69252	7.63258e-11	2.4066e-09	yes	-	Aromatic amino acid decarboxylase 1A [Source:UniProtKB/TrEMBL;Acc:Q1KSC6]	Global and overview maps;Global and overview maps;Amino acid metabolism	ko01100//Metabolic pathways;ko01110//Biosynthesis of secondary metabolites;ko00340//Histidine metabolism	-	GO:0003824//catalytic activity;GO:0030170//pyridoxal phosphate binding;GO:0016831//carboxy-lyase activity;GO:0016829//lyase activity	GO:0019752//carboxylic acid metabolic process
Solyc08g068720.1	10.5867	0.666667	3.53667	0.216667	-4.02884	7.8165e-07	1.43341e-05	yes	-	-	-	-	-	GO:0008080//N-acetyltransferase activity	-
Solyc08g068770.1	627.913	287.507	204.303	91.6367	-1.15672	5.34072e-12	1.88604e-10	yes	-	-	-	-	-	GO:0008080//N-acetyltransferase activity	-
Solyc08g068850.2	14.3333	38	4.82	12.1333	1.33187	0.0040559	0.0307081	yes	-	-	-	-	-	-	-
Solyc08g069060.2	93.6667	216.333	11.22	25.21	1.16792	1.5937e-09	4.26367e-08	yes	-	-	-	-	GO:0016020//membrane;GO:0016021//integral component of membrane;GO:0005794//Golgi apparatus	GO:0016740//transferase activity;GO:0016757//transferase activity, transferring glycosyl groups;GO:0008378//galactosyltransferase activity	GO:0006486//protein glycosylation
Solyc08g074250.1	16	35.6667	1.00333	2.26667	1.17577	0.000671992	0.00656068	yes	-	-	-	-	-	GO:0043531//ADP binding	GO:0006952//defense response
Solyc08g074270.2	25.6667	11	2.29	0.98	-1.22449	0.00237466	0.019528	yes	CRYD	Cryptochrome DASH, chloroplastic/mitochondrial [Source:UniProtKB/Swiss-Prot;Acc:Q38JU2]	-	-	GO:0009536//plastid;GO:0005739//mitochondrion;GO:0009507//chloroplast	GO:0003677//DNA binding;GO:0010181//FMN binding;GO:0003913//DNA photolyase activity;GO:0009881//photoreceptor activity;GO:0000166//nucleotide binding;GO:0005524//ATP binding	GO:0010224//response to UV-B;GO:0009813//flavonoid biosynthetic process;GO:0009744//response to sucrose;GO:0006281//DNA repair;GO:0018298//protein-chromophore linkage;GO:0050896//response to stimulus
Solyc08g074970.1	38	104	4.97333	13.18	1.40607	3.24039e-08	7.24254e-07	yes	-	UDP-Glycosyltransferase superfamily protein [Source:TAIR;Acc:AT4G19460](projected from arabidopsis_thaliana,AT4G19460)	-	-	-	GO:0016740//transferase activity	GO:0009058//biosynthetic process;GO:0001666//response to hypoxia;GO:0019375//galactolipid biosynthetic process
Solyc08g074980.2	306	1409	37.3633	167.977	2.16857	1.63444e-30	2.43393e-28	yes	-	Protein kinase superfamily protein [Source:TAIR;Acc:AT1G61590](projected from arabidopsis_thaliana,AT1G61590)	-	-	-	GO:0005524//ATP binding;GO:0004674//protein serine/threonine kinase activity;GO:0004672//protein kinase activity;GO:0016301//kinase activity;GO:0016772//transferase activity, transferring phosphorus-containing groups	GO:0006468//protein phosphorylation;GO:0010413//glucuronoxylan metabolic process;GO:0045492//xylan biosynthetic process;GO:0016310//phosphorylation
Solyc08g075020.2	85.6667	44.6667	11.4167	5.60667	-1.02593	0.00228451	0.018919	yes	-	Pectinacetylesterase family protein [Source:TAIR;Acc:AT4G19420](projected from arabidopsis_thaliana,AT4G19420)	-	-	-	-	GO:0008150//biological_process
Solyc08g075550.2	15.6667	45.6667	3.16667	8.78	1.47126	0.00130501	0.0116336	yes	AOX1D	Alternative oxidase [Source:UniProtKB/TrEMBL;Acc:Q84V46]	-	-	GO:0016020//membrane;GO:0016021//integral component of membrane;GO:0070469//respiratory chain;GO:0005743//mitochondrial inner membrane;GO:0005739//mitochondrion	GO:0046872//metal ion binding;GO:0016491//oxidoreductase activity;GO:0009916//alternative oxidase activity	GO:0055114//oxidation-reduction process;GO:0009738//abscisic acid-activated signaling pathway;GO:0035556//intracellular signal transduction;GO:0007585//respiratory gaseous exchange;GO:0009723//response to ethylene
Solyc08g076010.2	100	39	14.9433	5.70333	-1.38962	2.09655e-08	4.79878e-07	yes	-	-	-	-	-	GO:0003682//chromatin binding;GO:0003677//DNA binding	-
Solyc08g076320.2	2186.67	766.333	97.0867	33.8933	-1.51827	1.02115e-22	8.47076e-21	yes	-	-	-	-	GO:0016020//membrane;GO:0016021//integral component of membrane	GO:0016740//transferase activity;GO:0016760//cellulose synthase (UDP-forming) activity;GO:0016757//transferase activity, transferring glycosyl groups	GO:0030244//cellulose biosynthetic process
Solyc08g076390.2	370.667	119.667	20.7167	6.72667	-1.62283	1.05507e-14	4.73344e-13	yes	-	-	-	-	GO:0005634//nucleus	-	-
Solyc08g076620.1	306.667	113	44	16.1567	-1.44537	1.77756e-11	5.97842e-10	yes	-	-	-	-	-	GO:0004190//aspartic-type endopeptidase activity	GO:0006508//proteolysis
Solyc08g076700.1	1	12.3333	0.25	3.03667	3.60249	3.51276e-05	0.000472169	yes	-	-	-	-	-	GO:0003682//chromatin binding;GO:0003677//DNA binding	-
Solyc08g076710.2	3.66667	12	0.666667	2.07	1.63459	0.00436057	0.0326251	yes	-	-	-	-	-	GO:0003682//chromatin binding;GO:0003677//DNA binding	-
Solyc08g076880.2	601.667	280.333	161.757	72.65	-1.15479	1.65233e-06	2.85634e-05	yes	-	-	-	-	-	-	-
Solyc08g076930.1	2646.33	1131.67	220.527	93.73	-1.23437	9.5364e-14	3.86459e-12	yes	-	-	Signal transduction;Environmental adaptation	ko04075//Plant hormone signal transduction;ko04626//Plant-pathogen interaction	-	GO:0046983//protein dimerization activity	-
Solyc08g077020.1	115.667	25.6667	147.463	30.8467	-2.25717	2.57484e-19	1.63625e-17	yes	-	unknown protein; Has 39 Blast hits to 39 proteins in 10 species: Archae - 0; Bacteria - 0; Metazoa - 0; Fungi - 0; Plants - 39; Viruses - 0; Other Eukaryotes - 0 (source: NCBI BLink). [Source:TAIR;Acc:AT2G35290](projected from arabidopsis_thaliana,AT2G35290)	-	-	-	-	GO:0009741//response to brassinosteroid;GO:0008150//biological_process
Solyc08g077080.1	3.66667	17	0.516667	2.14333	2.05255	0.000219055	0.00244692	yes	-	Glycoalkaloid metabolism 3 [Source:UniProtKB/TrEMBL;Acc:E5L3R9]	-	-	-	GO:0016740//transferase activity;GO:0016758//transferase activity, transferring hexosyl groups;GO:0016757//transferase activity, transferring glycosyl groups	GO:0008152//metabolic process
Solyc08g077170.2	32.3333	8.66667	3.06	0.823333	-1.89398	7.30199e-06	0.000111561	yes	-	-	-	-	GO:0016020//membrane	GO:0005215//transporter activity	GO:0006810//transport
Solyc08g077370.2	11.6667	45	1.75667	6.60667	1.91108	8.55272e-09	2.08916e-07	yes	-	-	-	-	GO:0016020//membrane;GO:0016021//integral component of membrane	-	-
Solyc08g077560.2	378.333	58.4333	35.6167	5.36	-2.73225	1.68305e-40	4.78218e-38	yes	-	-	-	-	-	GO:0016772//transferase activity, transferring phosphorus-containing groups;GO:0005524//ATP binding;GO:0004674//protein serine/threonine kinase activity;GO:0004672//protein kinase activity	GO:0006468//protein phosphorylation
Solyc08g077910.2	64.6667	153.333	12.9567	30.14	1.21798	2.27842e-07	4.50212e-06	yes	-	-	-	-	GO:0005576//extracellular region	-	-
Solyc08g078040.2	22	88.6667	3.14	12.3767	1.97879	2.00163e-07	3.99035e-06	yes	-	-	-	-	-	GO:0016491//oxidoreductase activity	GO:0008152//metabolic process;GO:0055114//oxidation-reduction process
Solyc08g078050.1	2.66667	15.6667	6.97	36.6333	2.39393	0.000101042	0.0012214	yes	-	-	-	-	-	-	-
Solyc08g078060.2	416	172.333	108.097	43.9867	-1.29718	4.69631e-15	2.14987e-13	yes	-	-	-	-	-	-	-
Solyc08g078070.2	1474.33	694	292.197	132.813	-1.13754	2.7738e-08	6.26196e-07	yes	-	Small GTP-binding protein [Source:UniProtKB/TrEMBL;Acc:Q41338]	-	-	-	GO:0005525//GTP binding;GO:0000166//nucleotide binding	GO:0015031//protein transport;GO:0007264//small GTPase mediated signal transduction
Solyc08g078080.2	58.3333	18.3333	5.55333	1.74333	-1.67151	2.81107e-08	6.34029e-07	yes	-	Tetratricopeptide repeat (TPR)-like superfamily protein [Source:TAIR;Acc:AT4G16835](projected from arabidopsis_thaliana,AT4G16835)	-	-	GO:0005739//mitochondrion	GO:0005515//protein binding	-
Solyc08g078090.1	2231.67	379.333	240.63	40.72	-2.56301	1.09304e-39	2.90537e-37	yes	-	-	-	-	-	GO:0016787//hydrolase activity;GO:0004806//triglyceride lipase activity	GO:0006629//lipid metabolic process
Solyc08g078510.2	1653	328.333	203.71	39.7733	-2.35664	8.01538e-59	7.92561e-56	yes	-	-	-	-	-	-	-
Solyc08g078550.1	19	50	3.58333	9.25333	1.36867	6.22727e-06	9.65735e-05	yes	-	-	-	-	GO:0031012//extracellular matrix	GO:0004222//metalloendopeptidase activity;GO:0046872//metal ion binding;GO:0016787//hydrolase activity;GO:0008237//metallopeptidase activity;GO:0008270//zinc ion binding;GO:0008233//peptidase activity	GO:0006508//proteolysis
Solyc08g078670.2	843	357.667	86.9933	36.15	-1.26691	7.76947e-13	2.91002e-11	yes	-	Eukaryotic aspartyl protease family protein [Source:TAIR;Acc:AT4G16563](projected from arabidopsis_thaliana,AT4G16563)	-	-	GO:0009505//plant-type cell wall	GO:0004190//aspartic-type endopeptidase activity;GO:0016787//hydrolase activity;GO:0008233//peptidase activity	GO:0006508//proteolysis
Solyc08g078920.1	39.37	84.0533	36.6867	73.7167	1.00674	0.000152409	0.00176714	yes	-	-	-	-	-	-	-
Solyc08g078940.1	38	100.333	36.7133	92.4967	1.3331	9.84925e-07	1.7592e-05	yes	-	-	-	-	-	-	-
Solyc08g079480.2	50.6667	202.667	11.4133	44	1.94678	8.20024e-18	4.70325e-16	yes	-	-	-	-	-	-	-
Solyc08g079590.1	113.667	49.6667	33.04	14.2833	-1.20988	1.15663e-07	2.39464e-06	yes	-	-	-	-	-	-	-
Solyc08g079650.2	659	162.667	59.9733	14.67	-2.03145	7.03155e-34	1.29716e-31	yes	-	-	-	-	-	GO:0016597//amino acid binding	GO:0008152//metabolic process
Solyc08g079890.1	94.6667	46.6667	7.20667	3.53	-1.02966	3.19513e-05	0.000432643	yes	-	-	-	-	-	GO:0016787//hydrolase activity;GO:0008233//peptidase activity;GO:0042802//identical protein binding;GO:0004252//serine-type endopeptidase activity;GO:0008236//serine-type peptidase activity	GO:0006508//proteolysis;GO:0043086//negative regulation of catalytic activity
Solyc08g079900.1	34.0267	138.003	2.62333	10.37	1.98294	1.05625e-11	3.6114e-10	yes	-	Pathogenesis related protein P69G [Source:UniProtKB/TrEMBL;Acc:Q3Y590]	-	-	-	GO:0016787//hydrolase activity;GO:0008233//peptidase activity;GO:0042802//identical protein binding;GO:0004252//serine-type endopeptidase activity;GO:0008236//serine-type peptidase activity	GO:0006508//proteolysis;GO:0043086//negative regulation of catalytic activity
Solyc08g079970.1	61	18	2.05667	0.603333	-1.76928	3.96963e-09	1.01269e-07	yes	-	-	-	-	-	GO:0016787//hydrolase activity;GO:0008233//peptidase activity;GO:0042802//identical protein binding;GO:0004252//serine-type endopeptidase activity;GO:0008236//serine-type peptidase activity	GO:0006508//proteolysis;GO:0043086//negative regulation of catalytic activity
Solyc08g080000.2	101.667	41.6667	7.67333	3.07333	-1.32005	1.72263e-09	4.58873e-08	yes	-	-	-	-	-	GO:0005515//protein binding	-
Solyc08g080010.1	24	8	1.87	0.61	-1.61616	0.00297959	0.0236454	yes	-	-	-	-	-	GO:0016787//hydrolase activity;GO:0008233//peptidase activity;GO:0042802//identical protein binding;GO:0004252//serine-type endopeptidase activity;GO:0008236//serine-type peptidase activity	GO:0006508//proteolysis;GO:0043086//negative regulation of catalytic activity
Solyc08g080180.1	26	5	2.49333	0.473333	-2.39715	9.16098e-09	2.23333e-07	yes	-	FUNCTIONS IN: molecular_function unknown; INVOLVED IN: biological_process unknown; LOCATED IN: chloroplast; EXPRESSED IN: 13 plant structures; EXPRESSED DURING: 9 growth stages; BEST Arabidopsis thaliana protein match is: Pyridoxal phosphate (PLP)-d /.../nt transferases superfamily protein (TAIR:AT5G51920.1); Has 520 Blast hits to 468 proteins in 130 species: Archae - 5; Bacteria - 23; Metazoa - …	-	-	-	GO:0003824//catalytic activity;GO:0030170//pyridoxal phosphate binding	GO:0008152//metabolic process;GO:0052542//defense response by callose deposition;GO:0009697//salicylic acid biosynthetic process;GO:0031348//negative regulation of defense response;GO:0009867//jasmonic acid mediated signaling pathway;GO:0002237//response to molecule of bacterial origin;GO:0045087//innate immune response;GO:0009863//salicylic acid mediated signaling pathway;GO:0006612//protein tar…
Solyc08g080290.2	582	101.333	114.55	19.6067	-2.54656	3.37528e-39	8.69134e-37	yes	-	-	-	-	GO:0005634//nucleus	GO:0003700//sequence-specific DNA binding transcription factor activity;GO:0003677//DNA binding	GO:0006355//regulation of transcription, DNA-templated;GO:0006351//transcription, DNA-templated
Solyc08g080310.1	21.3333	52.3333	2.71667	6.39333	1.23473	1.91565e-05	0.000270445	yes	-	-	-	-	GO:0016020//membrane	GO:0015297//antiporter activity;GO:0015238//drug transmembrane transporter activity	GO:0055085//transmembrane transport;GO:0006855//drug transmembrane transport
Solyc08g080380.2	17	43.3333	1.79667	4.49	1.32139	9.5121e-06	0.000141446	yes	-	-	-	-	-	GO:0046872//metal ion binding;GO:0020037//heme binding;GO:0016705//oxidoreductase activity, acting on paired donors, with incorporation or reduction of molecular oxygen;GO:0009055//electron carrier activity;GO:0004497//monooxygenase activity;GO:0016491//oxidoreductase activity;GO:0005506//iron ion binding	GO:0055114//oxidation-reduction process
Solyc08g080430.1	45	16	5.80667	2.05667	-1.4974	1.79226e-05	0.000255064	yes	-	-	-	-	-	GO:0046872//metal ion binding;GO:0020037//heme binding;GO:0016705//oxidoreductase activity, acting on paired donors, with incorporation or reduction of molecular oxygen;GO:0009055//electron carrier activity;GO:0004497//monooxygenase activity;GO:0016491//oxidoreductase activity;GO:0005506//iron ion binding	GO:0055114//oxidation-reduction process
Solyc08g080540.2	287.333	53.3333	40.6933	7.46333	-2.4469	5.36978e-35	1.03704e-32	yes	AT-HSFB2B	winged-helix DNA-binding transcription factor family protein [Source:TAIR;Acc:AT4G11660](projected from arabidopsis_thaliana,AT4G11660)	-	-	GO:0005634//nucleus	GO:0003700//sequence-specific DNA binding transcription factor activity;GO:0043565//sequence-specific DNA binding;GO:0003677//DNA binding	GO:0006355//regulation of transcription, DNA-templated;GO:0009408//response to heat;GO:0006950//response to stress;GO:0045892//negative regulation of transcription, DNA-templated;GO:0006351//transcription, DNA-templated;GO:0009644//response to high light intensity;GO:0042542//response to hydrogen peroxide
Solyc08g080630.2	56	208.333	24.9667	88.8933	1.83207	2.10078e-19	1.34886e-17	yes	-	Ethylene-responsive proteinase inhibitor 1 [Source:UniProtKB/Swiss-Prot;Acc:P20076]	-	-	GO:0005576//extracellular region	GO:0004867//serine-type endopeptidase inhibitor activity;GO:0030414//peptidase inhibitor activity	GO:0009611//response to wounding;GO:0010466//negative regulation of peptidase activity
Solyc08g080640.1	1038.67	4019	330.757	1237.92	1.90407	1.83602e-32	3.04606e-30	yes	-	Protein NP24 [Source:UniProtKB/Swiss-Prot;Acc:P12670]	-	-	GO:0005737//cytoplasm	-	GO:0006952//defense response;GO:0009607//response to biotic stimulus;GO:0050832//defense response to fungus;GO:0031640//killing of cells of other organism;GO:0006950//response to stress
Solyc08g080660.1	1246	6653.74	385.613	2010.58	2.38239	1.82291e-33	3.26539e-31	yes	-	-	-	-	-	-	-
Solyc08g080670.1	286	2800.59	88.78	845.18	3.25095	8.29604e-58	7.32422e-55	yes	-	-	-	-	-	-	-
Solyc08g081010.2	941	2536.33	78.61	208.027	1.40398	1.84116e-19	1.19772e-17	yes	GSH1	Glutamate--cysteine ligase, chloroplastic [Source:UniProtKB/Swiss-Prot;Acc:O22493]	Global and overview maps;Metabolism of other amino acids	ko01100//Metabolic pathways;ko00480//Glutathione metabolism	GO:0009570//chloroplast stroma;GO:0009536//plastid;GO:0009507//chloroplast	GO:0005524//ATP binding;GO:0000166//nucleotide binding;GO:0004357//glutamate-cysteine ligase activity;GO:0016874//ligase activity	GO:0019761//glucosinolate biosynthetic process;GO:0009651//response to salt stress;GO:0006096//glycolytic process;GO:0006094//gluconeogenesis;GO:0052544//defense response by callose deposition in cell wall;GO:0030244//cellulose biosynthetic process;GO:0009816//defense response to bacterium, incompatible interaction;GO:0009700//indole phytoalexin biosynthetic process;GO:0006007//glucose catabolic …
Solyc08g081230.1	875	203	116.783	26.9333	-2.11637	8.44121e-26	9.15204e-24	yes	-	-	-	-	-	GO:0005515//protein binding	GO:0051260//protein homooligomerization
Solyc08g081540.2	274.433	125.637	27.3433	12.3967	-1.14124	4.50748e-09	1.14165e-07	yes	-	1-amino-cyclopropane-1-carboxylate synthase [Source:UniProtKB/TrEMBL;Acc:Q9S853]	Global and overview maps;Global and overview maps;Amino acid metabolism	ko01100//Metabolic pathways;ko01110//Biosynthesis of secondary metabolites;ko00270//Cysteine and methionine metabolism	-	GO:0003824//catalytic activity;GO:0030170//pyridoxal phosphate binding;GO:0016847//1-aminocyclopropane-1-carboxylate synthase activity;GO:0016829//lyase activity	GO:0009058//biosynthetic process;GO:0042218
Solyc08g081550.2	355.67	146.42	32.76	13.3767	-1.29222	3.34102e-10	9.78554e-09	yes	-	1-aminocyclopropane-1-carboxylate synthase [Source:UniProtKB/TrEMBL;Acc:Q7DMB8]	Global and overview maps;Global and overview maps;Amino acid metabolism	ko01100//Metabolic pathways;ko01110//Biosynthesis of secondary metabolites;ko00270//Cysteine and methionine metabolism	-	GO:0003824//catalytic activity;GO:0030170//pyridoxal phosphate binding;GO:0016847//1-aminocyclopropane-1-carboxylate synthase activity;GO:0016829//lyase activity	GO:0009058//biosynthetic process;GO:0042218
Solyc08g082090.1	1538.67	523.333	1013.64	332.483	-1.6082	5.42775e-17	2.94888e-15	yes	-	-	-	-	-	-	-
Solyc08g082110.2	1125.67	139.667	160.8	19.7367	-3.02632	8.99568e-37	1.98547e-34	yes	-	-	-	-	-	GO:0003700//sequence-specific DNA binding transcription factor activity;GO:0043565//sequence-specific DNA binding	GO:0006355//regulation of transcription, DNA-templated
Solyc08g082210.2	12	4	1.83667	0.6	-1.61406	0.00285101	0.0227786	yes	-	Integrase-type DNA-binding superfamily protein [Source:TAIR;Acc:AT1G64380](projected from arabidopsis_thaliana,AT1G64380)	-	-	GO:0005634//nucleus	GO:0003700//sequence-specific DNA binding transcription factor activity;GO:0003677//DNA binding	GO:0006355//regulation of transcription, DNA-templated;GO:0006351//transcription, DNA-templated;GO:0015824//proline transport;GO:0009873//ethylene-activated signaling pathway
Solyc08g082590.2	92.3333	10.3333	12.71	1.36	-3.22429	5.90347e-20	4.03132e-18	yes	-	Glutaredoxin family protein [Source:TAIR;Acc:AT1G64500](projected from arabidopsis_thaliana,AT1G64500)	-	-	GO:0005884//actin filament	GO:0009055//electron carrier activity;GO:0015035//protein disulfide oxidoreductase activity	GO:0045454//cell redox homeostasis;GO:0051017//actin filament bundle assembly;GO:0048653//anther development;GO:0009902//chloroplast relocation
Solyc08g082640.2	148	435.667	10.8133	31.7867	1.55561	1.41466e-14	6.28964e-13	yes	-	-	-	-	GO:0016020//membrane;GO:0016021//integral component of membrane	GO:0016740//transferase activity;GO:0016760//cellulose synthase (UDP-forming) activity;GO:0016757//transferase activity, transferring glycosyl groups	GO:0030244//cellulose biosynthetic process
Solyc08g082670.2	133.6	280.253	8.95667	18.4433	1.04207	6.67595e-08	1.4239e-06	yes	-	-	-	-	GO:0016020//membrane;GO:0016021//integral component of membrane	GO:0016740//transferase activity;GO:0016760//cellulose synthase (UDP-forming) activity;GO:0016757//transferase activity, transferring glycosyl groups	GO:0030244//cellulose biosynthetic process
Solyc08g082950.2	99.3333	10.6667	11.97	1.30333	-3.19915	6.36302e-18	3.6837e-16	yes	-	-	-	-	-	-	GO:0015743//malate transport
Solyc08g083050.1	951.333	348.667	307.423	111.187	-1.46724	1.39436e-14	6.21058e-13	yes	-	unknown protein; Has 76 Blast hits to 76 proteins in 13 species: Archae - 0; Bacteria - 0; Metazoa - 1; Fungi - 0; Plants - 75; Viruses - 0; Other Eukaryotes - 0 (source: NCBI BLink). [Source:TAIR;Acc:AT4G24110](projected from arabidopsis_thaliana,AT4G24110)	-	-	GO:0005575//cellular_component	-	-
Solyc08g083110.2	150.667	74.6667	16.5533	8.02667	-1.04425	4.1797e-08	9.1842e-07	yes	-	-	Amino acid metabolism;Metabolism of other amino acids	ko00270//Cysteine and methionine metabolism;ko00450//Selenocompound metabolism	-	GO:0003824//catalytic activity;GO:0030170//pyridoxal phosphate binding	GO:0008152//metabolic process
Solyc08g083130.2	22.6667	2.66667	7.34333	0.8	-3.19836	1.42678e-06	2.4838e-05	yes	-	-	-	-	GO:0005634//nucleus	GO:0003700//sequence-specific DNA binding transcription factor activity;GO:0043565//sequence-specific DNA binding;GO:0003677//DNA binding;GO:0000976//transcription regulatory region sequence-specific DNA binding	GO:0006355//regulation of transcription, DNA-templated;GO:0006351//transcription, DNA-templated
Solyc08g083280.2	231.667	849.333	31.1333	113.527	1.8665	3.54213e-24	3.18406e-22	yes	-	-	Global and overview maps;Global and overview maps;Carbohydrate metabolism;Lipid metabolism;Amino acid metabolism	ko01100//Metabolic pathways;ko01110//Biosynthesis of secondary metabolites;ko00010//Glycolysis / Gluconeogenesis;ko00071//Fatty acid metabolism;ko00350//Tyrosine metabolism	-	GO:0046872//metal ion binding;GO:0016491//oxidoreductase activity;GO:0008270//zinc ion binding	GO:0055114//oxidation-reduction process
Solyc08g083320.2	470.667	228	36.6367	17.46	-1.06923	5.84436e-10	1.66252e-08	yes	-	Granule-bound starch synthase [Source:UniProtKB/TrEMBL;Acc:Q0H871]	-	-	GO:0009501//amyloplast;GO:0009536//plastid;GO:0009507//chloroplast	GO:0009011//starch synthase activity;GO:0016757//transferase activity, transferring glycosyl groups;GO:0033840;GO:0016740//transferase activity;GO:0005515//protein binding	GO:0009058//biosynthetic process;GO:0001666//response to hypoxia;GO:0019375//galactolipid biosynthetic process;GO:0009250//glucan biosynthetic process;GO:0010264//myo-inositol hexakisphosphate biosynthetic process;GO:0019252//starch biosynthetic process
Solyc09g005080.1	499.373	154.29	23.7667	7.32667	-1.69771	2.49335e-22	2.01424e-20	yes	-	Verticillium wilt disease resistance protein [Source:UniProtKB/TrEMBL;Acc:C4NAS6]	-	-	-	GO:0005515//protein binding	-
Solyc09g005120.2	185.333	55.6667	14.76	4.39667	-1.74721	1.1742e-17	6.6574e-16	yes	ATERDJ3A	DNAJ heat shock N-terminal domain-containing protein [Source:TAIR;Acc:AT3G08970](projected from arabidopsis_thaliana,AT3G08970)	-	-	GO:0005788//endoplasmic reticulum lumen;GO:0009506//plasmodesma	GO:0016491//oxidoreductase activity	GO:0034605//cellular response to heat;GO:0009688//abscisic acid biosynthetic process;GO:0010286//heat acclimation;GO:0009860//pollen tube growth;GO:0055114//oxidation-reduction process;GO:0009644//response to high light intensity;GO:0006457//protein folding;GO:0009408//response to heat;GO:0042542//response to hydrogen peroxide
Solyc09g005420.2	37	85	11.29	25.5067	1.17583	2.07349e-05	0.000290571	yes	-	-	-	-	-	-	GO:0006952//defense response;GO:0009607//response to biotic stimulus
Solyc09g005570.2	75.6667	31	11.45	4.65333	-1.29901	1.45581e-07	2.97665e-06	yes	ACI1	ALC-interacting protein 1 [Source:TAIR;Acc:AT5G01370](projected from arabidopsis_thaliana,AT5G01370)	-	-	GO:0005634//nucleus	GO:0005515//protein binding	GO:0010047//fruit dehiscence
Solyc09g005830.1	387.667	142.667	36.14	12.9767	-1.47768	5.63715e-10	1.61472e-08	yes	-	ACI49 [Source:UniProtKB/TrEMBL;Acc:Q3SC81]	-	-	GO:0000145//exocyst	-	GO:0006887//exocytosis
Solyc09g007130.2	74	162	9.81	21.11	1.1056	4.66446e-09	1.17659e-07	yes	-	-	Global and overview maps;Global and overview maps;Metabolism of cofactors and vitamins	ko01100//Metabolic pathways;ko01110//Biosynthesis of secondary metabolites;ko00770//Pantothenate and CoA biosynthesis	-	GO:0003824//catalytic activity;GO:0003864//3-methyl-2-oxobutanoate hydroxymethyltransferase activity	GO:0015940//pantothenate biosynthetic process
Solyc09g007760.2	7558.68	2408.52	1541.51	477.807	-1.68984	2.12619e-19	1.36164e-17	yes	-	-	-	-	GO:0016020//membrane;GO:0016021//integral component of membrane	GO:0005215//transporter activity	GO:0006810//transport
Solyc09g007770.2	2388.32	1068.82	501.937	219.177	-1.19541	1.09848e-10	3.39008e-09	yes	-	-	-	-	GO:0016020//membrane;GO:0016021//integral component of membrane	GO:0005215//transporter activity	GO:0006810//transport
Solyc09g007790.1	22.6667	54.3333	16.0633	36.6333	1.18939	0.000525829	0.00530767	yes	-	-	-	-	-	-	-
Solyc09g008190.2	92.6667	201	23.8167	50.5767	1.0865	7.07022e-06	0.000108287	yes	-	-	-	-	-	-	-
Solyc09g008200.2	2695	6766.67	313.443	759.437	1.27673	1.49206e-10	4.53673e-09	yes	-	-	-	-	-	GO:0046872//metal ion binding	GO:0030001//metal ion transport
Solyc09g008250.2	144	306.333	28.61	59.6767	1.06065	1.87002e-11	6.25534e-10	yes	-	-	-	-	-	GO:0003682//chromatin binding;GO:0003677//DNA binding	-
Solyc09g008660.2	26.3333	8.33333	2.66	0.836667	-1.6687	1.20152e-05	0.000175127	yes	-	unknown protein; Has 35333 Blast hits to 34131 proteins in 2444 species: Archae - 798; Bacteria - 22429; Metazoa - 974; Fungi - 991; Plants - 531; Viruses - 0; Other Eukaryotes - 9610 (source: NCBI BLink). [Source:TAIR;Acc:AT2G36650](projected from arabidopsis_thaliana,AT2G36650)	-	-	-	-	GO:0008150//biological_process
Solyc09g008670.2	18.6667	4	1.68667	0.326667	-2.36828	0.00345272	0.0268063	yes	TD	Threonine dehydratase biosynthetic, chloroplastic [Source:UniProtKB/Swiss-Prot;Acc:P25306]	Global and overview maps;Global and overview maps;Amino acid metabolism;Amino acid metabolism	ko01100//Metabolic pathways;ko01110//Biosynthesis of secondary metabolites;ko00260//Glycine, serine and threonine metabolism;ko00290//Valine, leucine and isoleucine biosynthesis	GO:0009536//plastid;GO:0009507//chloroplast	GO:0003824//catalytic activity;GO:0030170//pyridoxal phosphate binding;GO:0004794//L-threonine ammonia-lyase activity;GO:0016829//lyase activity	GO:0008152//metabolic process;GO:0009097//isoleucine biosynthetic process;GO:0006520//cellular amino acid metabolic process;GO:0008652//cellular amino acid biosynthetic process;GO:0009082//branched-chain amino acid biosynthetic process
Solyc09g008770.2	18.6667	4.66667	2.66333	0.603333	-2.14221	0.00467813	0.0346342	yes	-	-	-	-	-	-	-
Solyc09g008820.2	92.3333	207.333	13.9967	30.6767	1.13206	3.27629e-11	1.06426e-09	yes	-	-	-	-	-	GO:0005515//protein binding	-
Solyc09g008830.2	30.3333	371	8.31	95.5967	3.52404	4.09914e-42	1.29911e-39	yes	-	sequence-specific DNA binding transcription factors [Source:TAIR;Acc:AT3G10040](projected from arabidopsis_thaliana,AT3G10040)	-	-	-	GO:0003700//sequence-specific DNA binding transcription factor activity	GO:0001666//response to hypoxia;GO:0009862//systemic acquired resistance, salicylic acid mediated signaling pathway;GO:0010310//regulation of hydrogen peroxide metabolic process;GO:0009855//determination of bilateral symmetry;GO:0009944//polarity specification of adaxial/abaxial axis;GO:0010014//meristem initiation;GO:0010075//regulation of meristem growth;GO:0006355//regulation of transcription,…
Solyc09g008970.1	162.333	45	162.983	42.22	-1.94873	2.78754e-12	9.98666e-11	yes	-	-	-	-	-	-	-
Solyc09g009150.1	115.333	376	13.8933	45.03	1.69649	2.98525e-21	2.21608e-19	yes	-	D-mannose binding lectin protein with Apple-like carbohydrate-binding domain [Source:TAIR;Acc:AT5G03700](projected from arabidopsis_thaliana,AT5G03700)	-	-	GO:0005768//endosome;GO:0005802//trans-Golgi network;GO:0005886//plasma membrane;GO:0016020//membrane;GO:0005794//Golgi apparatus;GO:0016021//integral component of membrane	-	GO:0048544//recognition of pollen;GO:0006857//oligopeptide transport
Solyc09g009520.2	272	706.667	33.1267	84.6533	1.35357	4.31482e-21	3.17447e-19	yes	-	-	-	-	-	-	-
Solyc09g009810.1	11	74.3333	5.31333	34.7533	2.70946	1.03349e-16	5.50601e-15	yes	-	-	-	-	-	-	-
Solyc09g009840.1	159	357	40.6067	88.0233	1.11617	1.3673e-09	3.71426e-08	yes	-	-	-	-	-	-	-
Solyc09g009980.1	5.33333	30.6667	4.32333	23.7033	2.45487	1.64705e-08	3.82302e-07	yes	-	-	Signal transduction	ko04075//Plant hormone signal transduction	-	-	-
Solyc09g010940.2	1377.33	463	210.753	68.8733	-1.61354	9.87248e-20	6.56042e-18	yes	-	-	-	-	-	GO:0016787//hydrolase activity	GO:0008152//metabolic process
Solyc09g010960.2	0.666667	10.6667	0.1	1.72333	4.10713	8.01284e-07	1.46399e-05	yes	WRKY49	WRKY DNA-binding protein 49 [Source:TAIR;Acc:AT5G43290](projected from arabidopsis_thaliana,AT5G43290)	-	-	GO:0005634//nucleus	GO:0003700//sequence-specific DNA binding transcription factor activity;GO:0043565//sequence-specific DNA binding;GO:0003677//DNA binding	GO:0006355//regulation of transcription, DNA-templated;GO:0006351//transcription, DNA-templated
Solyc09g010980.1	25.6667	4.66667	16.8333	3.1	-2.44098	1.09368e-06	1.93944e-05	yes	-	-	-	-	-	-	-
Solyc09g011080.2	35.3333	0.666667	3.96	0.0733333	-5.75489	6.15557e-22	4.87711e-20	yes	-	-	-	-	-	GO:0005524//ATP binding	-
Solyc09g011140.2	1027.33	272	221.147	57.63	-1.94011	3.31744e-28	4.31616e-26	yes	-	-	Global and overview maps;Global and overview maps;Biosynthesis of other secondary metabolites	ko01100//Metabolic pathways;ko01110//Biosynthesis of secondary metabolites;ko00960//Tropane, piperidine and pyridine alkaloid biosynthesis	-	GO:0016491//oxidoreductase activity	GO:0008152//metabolic process;GO:0055114//oxidation-reduction process
Solyc09g011160.2	459.333	80	50.9867	8.81333	-2.53236	8.05706e-43	2.72836e-40	yes	-	-	-	-	-	-	-
Solyc09g011510.2	38.6667	137	10.2767	35.5167	1.78912	2.41477e-10	7.15745e-09	yes	-	-	-	-	-	-	-
Solyc09g011520.2	96	1398.33	19.61	276.08	3.81542	2.42398e-44	8.9434e-42	yes	-	-	Metabolism of other amino acids	ko00480//Glutathione metabolism	-	GO:0005515//protein binding	-
Solyc09g011540.2	12	110	2.92667	25.6	3.12881	2.24266e-13	8.84187e-12	yes	-	-	Metabolism of other amino acids	ko00480//Glutathione metabolism	-	GO:0005515//protein binding	-
Solyc09g011550.2	34	125	8.57667	31.0233	1.85486	1.08295e-11	3.69758e-10	yes	-	-	Metabolism of other amino acids	ko00480//Glutathione metabolism	-	GO:0005515//protein binding	-
Solyc09g011560.2	65	188.667	12.3767	36.1967	1.54823	1.41587e-08	3.32386e-07	yes	-	-	Metabolism of other amino acids	ko00480//Glutathione metabolism	-	GO:0005515//protein binding	-
Solyc09g011570.2	227.667	459	52.9167	105.84	1.00009	5.86366e-08	1.26153e-06	yes	-	-	-	-	-	GO:0005515//protein binding	-
Solyc09g011590.2	238.667	1465.67	56.8533	342.393	2.59034	1.70564e-25	1.80185e-23	yes	-	-	Metabolism of other amino acids	ko00480//Glutathione metabolism	-	GO:0005515//protein binding	-
Solyc09g011620.1	6.66667	44.3333	2.77333	17.0267	2.6181	2.65388e-11	8.68927e-10	yes	-	-	Metabolism of other amino acids	ko00480//Glutathione metabolism	-	GO:0005515//protein binding	-
Solyc09g011630.2	756	3346.67	178.127	764.29	2.10122	8.58861e-23	7.17265e-21	yes	-	Putative glutathione S-transferase T2 [Source:UniProtKB/TrEMBL;Acc:Q9FT22]	Metabolism of other amino acids	ko00480//Glutathione metabolism	-	GO:0016740//transferase activity;GO:0005515//protein binding	-
Solyc09g011650.2	28.3333	61.6667	7.84333	16.5967	1.08135	0.000259102	0.00282781	yes	-	-	Metabolism of other amino acids	ko00480//Glutathione metabolism	-	GO:0005515//protein binding	-
Solyc09g011860.2	901.333	89.6667	72.5967	7.16667	-3.34053	3.36328e-75	6.39541e-72	yes	-	-	-	-	-	-	-
Solyc09g011870.1	476.667	152	79.3033	25.0167	-1.66449	4.97454e-16	2.50961e-14	yes	-	-	Global and overview maps;Amino acid metabolism	ko01100//Metabolic pathways;ko00400//Phenylalanine, tyrosine and tryptophan biosynthesis	-	GO:0008977//prephenate dehydrogenase activity;GO:0004665//prephenate dehydrogenase (NADP+) activity	GO:0055114//oxidation-reduction process;GO:0006571//tyrosine biosynthetic process
Solyc09g011980.1	5.66667	14.6667	8.06667	19.2567	1.25531	0.00539618	0.0391643	yes	-	-	-	-	-	GO:0016772//transferase activity, transferring phosphorus-containing groups	-
Solyc09g011990.1	9.33333	23	0.8	1.97	1.30012	0.000979829	0.00909211	yes	-	-	-	-	-	GO:0016772//transferase activity, transferring phosphorus-containing groups;GO:0005524//ATP binding;GO:0004674//protein serine/threonine kinase activity;GO:0004672//protein kinase activity;GO:0000166//nucleotide binding;GO:0030246//carbohydrate binding	GO:0006468//protein phosphorylation
Solyc09g014280.1	927.333	1940.33	126.56	257.817	1.02652	1.41428e-07	2.89893e-06	yes	-	HXXXD-type acyl-transferase family protein [Source:TAIR;Acc:AT5G01210](projected from arabidopsis_thaliana,AT5G01210)	-	-	-	GO:0016747//transferase activity, transferring acyl groups other than amino-acyl groups;GO:0016740//transferase activity	-
Solyc09g014480.1	66.3333	32	13.3767	6.39	-1.06583	5.48671e-05	0.000710484	yes	-	-	-	-	-	GO:0005515//protein binding	-
Solyc09g014610.2	191.667	82.6667	17.2467	7.35	-1.2305	9.58251e-10	2.66456e-08	yes	-	-	-	-	GO:0016021//integral component of membrane	-	GO:0055085//transmembrane transport
Solyc09g014990.2	1765.67	313.333	177.657	31.4133	-2.49964	1.92185e-33	3.41785e-31	yes	-	-	Environmental adaptation	ko04626//Plant-pathogen interaction	-	GO:0003700//sequence-specific DNA binding transcription factor activity;GO:0043565//sequence-specific DNA binding	GO:0006355//regulation of transcription, DNA-templated
Solyc09g015000.2	39.9967	14.6667	8.87333	3.07667	-1.52811	0.000846778	0.00803546	yes	-	-	Folding, sorting and degradation	ko04141//Protein processing in endoplasmic reticulum	-	-	-
Solyc09g015020.1	39.8133	11.91	30.7	8.48667	-1.85497	7.37294e-05	0.000922394	yes	-	-	Folding, sorting and degradation	ko04141//Protein processing in endoplasmic reticulum	-	-	-
Solyc09g015040.1	967.667	401.667	116.103	47.3267	-1.29468	5.32451e-19	3.27418e-17	yes	-	methyltransferases [Source:TAIR;Acc:AT5G01710](projected from arabidopsis_thaliana,AT5G01710)	-	-	-	GO:0008168//methyltransferase activity;GO:0016740//transferase activity	GO:0008152//metabolic process;GO:0032259//methylation;GO:0048193//Golgi vesicle transport
Solyc09g015380.1	17	50	7.32333	21.4667	1.55153	7.73136e-07	1.41885e-05	yes	-	-	Signal transduction	ko04075//Plant hormone signal transduction	-	-	-
Solyc09g015770.2	596	89	92.6867	13.6333	-2.76522	2.19221e-32	3.61276e-30	yes	-	-	-	-	-	GO:0003700//sequence-specific DNA binding transcription factor activity;GO:0043565//sequence-specific DNA binding	GO:0006355//regulation of transcription, DNA-templated
[truncated: 410 more rows]

## Sheet: Le0h-vs-Le24h.genes.filter.anno
id	Le0h_count	Le24h_count	Le0h_fpkm	Le24h_fpkm	log2(FC)	Pvalue	FDR	significant	Symbol	Description	B class Pathway	C class Pathway	GO Component	GO Function	GO Process
Solyc00g050430.2	31	281	4.19333	32.3033	2.94551	3.04413e-05	0.000602499	yes	-	-	-	-	-	GO:0046983//protein dimerization activity	-
Solyc00g056680.1	33.3333	15	3.81333	1.32333	-1.52688	2.83487e-05	0.000567864	yes	-	-	-	-	-	GO:0016787//hydrolase activity;GO:0004806//triglyceride lipase activity	GO:0006629//lipid metabolic process
[truncated: 1,294 more rows]

## Sheet: Le0h-vs-Le48h.genes.filter.anno
id	Le0h_count	Le48h_count	Le0h_fpkm	Le48h_fpkm	log2(FC)	Pvalue	FDR	significant	Symbol	Description	B class Pathway	C class Pathway	GO Component	GO Function	GO Process
[truncated: 1,149 more rows]

[truncated: 3 more sheets: Le4h-vs-Le24h.genes.filter.anno, Le4h-vs-Le48h.genes.filter.anno, Le24h-vs-Le48h.genes.filter.ann]
