# Supplementary material for: Transcriptomic insights into the allelopathic effects of the garlic allelochemical diallyl disulfide on tomato roots
Source: Sci Rep. 2016 Dec 12;6:38902. doi: 10.1038/srep38902 (PMC5150855; doi:10.1038/srep38902)
Supplement: Supplementary Table S4 [file srep38902-s3.xls]

## Sheet: Sheet1
Supplementary Table S4. GO classification of DEGs
DADS treated libraries	Category	Gene Ontology term	Number of unigenes differentially expressed (%)	Number of unigenes in whole transcriptome (%)	Q-value
Le4h vs Le0h	Cellular Component	integral component of membrane	164 (33.7%)	2148 ( 23.6% )	2.03e-05
		extracellular region	49 (10.1%)	423 ( 4.6% )	2.96e-05
		intrinsic component of membrane	165 (33.9%)	2223 ( 24.4% )	0.00012
		cell wall	30 (6.2%)	219 ( 2.4% )	0.00026
		external encapsulating structure	30 (6.2%)	227 ( 2.5% )	0.00056
		membrane part	173 (35.5%)	2520 ( 27.7% )	0.00909
		apoplast	19 (3.9%)	133 ( 1.5% )	0.01201
		membrane	239 (49.1%)	3721 ( 40.8% )	0.01491
		cell periphery	70 (14.4%)	853 ( 9.4% )	0.02378
		extracellular region part	7 (1.4%)	26 ( 0.3% )	0.0497
	Molecular function	sequence-specific DNA binding transcription factor activity	116 (9.4%)	786 ( 4.2% )	3.39e-14
		nucleic acid binding transcription factor activity	116 (9.4%)	789 ( 4.2% )	4.52e-14
		transferase activity, transferring hexosyl groups	80 (6.5%)	463 ( 2.5% )	4.92e-13
		oxidoreductase activity, acting on paired donors, with incorporation or reduction of molecular oxygen	82 (6.7%)	508 ( 2.7% )	1.13e-11
		oxidoreductase activity	202 (16.4%)	1854 ( 9.9% )	4.44e-11
		transferase activity, transferring glycosyl groups	87 (7.1%)	587 ( 3.1% )	2.61e-10
		xyloglucan:xyloglucosyl transferase activity	15 (1.2%)	37 ( 0.2% )	2.21e-06
		dioxygenase activity	41 (3.3%)	242 ( 1.3% )	1.01e-05
		monooxygenase activity	46 (3.7%)	291 ( 1.5% )	1.28e-05
		iron ion binding	59 (4.8%)	423 ( 2.3% )	1.61e-05
		tetrapyrrole binding	65 (5.3%)	491 ( 2.6% )	2.45e-05
		heme binding	60 (4.9%)	446 ( 2.4% )	4.59e-05
		oxidoreductase activity, acting on paired donors, with incorporation or reduction of molecular oxygen, 2-oxoglutarate as one donor, and incorporation of one atom each of oxygen into both donors	32 (2.6%)	187 ( 1.0% )	0.00029
		catalytic activity	692 (56.4%)	9437 ( 50.2% )	0.00308
		sequence-specific DNA binding	51 (4.2%)	417 ( 2.2% )	0.00693
	Biological process	oxidation-reduction process	196 (19.0%)	1900 ( 12.0% )	1.69e-08
		response to ethylene	19 (1.8%)	80 ( 0.5% )	0.00095
		regulation of transcription, DNA-templated	159 (15.5%)	1743 ( 11.0% )	0.00696
		regulation of nucleic acid-templated transcription	159 (15.5%)	1743 ( 11.0% )	0.00696
		regulation of RNA biosynthetic process	159 (15.5%)	1743 ( 11.0% )	0.00696
		regulation of RNA metabolic process	159 (15.5%)	1750 ( 11.1% )	0.00876
		cellular carbohydrate metabolic process	52 (5.1%)	427 ( 2.7% )	0.01389
		cellular glucan metabolic process	37 (3.6%)	270 ( 1.7% )	0.0209
		glucan metabolic process	37 (3.6%)	270 ( 1.7% )	0.0209
		ethylene-activated signaling pathway	13 (1.3%)	51 ( 0.3% )	0.02491
		cellular response to ethylene stimulus	13 (1.3%)	51 ( 0.3% )	0.02491
		sulfate reduction	4 (0.4%)	4 ( 0.0% )	0.02734
		regulation of nucleobase-containing compound metabolic process	160 (15.5%)	1817 ( 11.5% )	0.04618
Le24h vs Le0h	Cellular Component	extracellular region	39 (12.0%)	423 ( 4.6% )	4.73e-06
		ubiquitin ligase complex	17 (5.2%)	143 ( 1.6% )	0.00159
		nucleus	106 (32.7%)	2071 ( 22.7% )	0.00236
		extracellular region part	7 (2.2%)	26 ( 0.3% )	0.00331
		extracellular space	6 (1.9%)	20 ( 0.2% )	0.00657
		cell wall	19 (5.9%)	219 ( 2.4% )	0.03901
	Molecular function	sequence-specific DNA binding transcription factor activity	111 (13.2%)	786 ( 4.2% )	4.06e-25
		nucleic acid binding transcription factor activity	111 (13.2%)	789 ( 4.2% )	5.67e-25
		DNA binding	158 (18.8%)	2045 ( 10.9% )	1.23e-09
		sequence-specific DNA binding	49 (5.8%)	417 ( 2.2% )	3.13e-07
		protein serine/threonine kinase activity	75 (8.9%)	829 ( 4.7% )	4.74e-05
		protein kinase activity	92 (10.9%)	1214 ( 6.5% )	0.00019
		phosphotransferase activity, alcohol group as acceptor	99 (11.8%)	1371 ( 7.3% )	0.00062
		kinase activity	100 (11.9%)	1442 ( 7.7% )	0.0032
		protein serine/threonine phosphatase activity	11 (1.3%)	51 ( 0.3% )	0.00558
		xyloglucan:xyloglucosyl transferase activity	9 (1.1%)	37 ( 0.2% )	0.01239
		ubiquitin-protein transferase activity	19 (2.3%)	150 ( 0.8% )	0.01882
		1-aminocyclopropane-1-carboxylate synthase activity	5 (0.6%)	11 ( 0.1% )	0.02912
		transferase activity	196 (23.3%)	3411 ( 18.2% )	0.03373
		prephenate dehydrogenase (NADP+) activity	3 (0.4%)	3 ( 0.0% )	0.03966
		prephenate dehydrogenase activity	3 (0.4%)	3 ( 0.0% )	0.03966
		ubiquitin-like protein transferase activity	19 (2.3%)	160 ( 0.9% )	0.04555
	Biological process	regulation of transcription, DNA-templated	148 (21.4%)	1743 ( 11.0% )	4.58e-13
		regulation of nucleic acid-templated transcription	148 (21.4%)	1743 ( 11.0% )	4.58e-13
		regulation of RNA biosynthetic process	148 (21.4%)	1743 ( 11.0% )	4.58e-13
		regulation of RNA metabolic process	148 (21.4%)	1750 ( 11.1% )	6.49e-13
		regulation of nucleobase-containing compound metabolic process	148 (21.4%)	1817 ( 11.5% )	1.59e-11
		regulation of nitrogen compound metabolic process	148 (21.4%)	1825 ( 11.5% )	2.29e-11
		regulation of biosynthetic process	150 (21.7%)	1862 ( 11.8% )	2.52e-11
		regulation of macromolecule biosynthetic process	148 (21.4%)	1832 ( 11.6% )	3.15e-11
		regulation of cellular macromolecule biosynthetic process	148 (21.4%)	1832 ( 11.6% )	3.15e-11
		regulation of cellular biosynthetic process	148 (21.4%)	1845 ( 11.7% )	5.65e-11
		regulation of gene expression	148 (21.4%)	1911 ( 12.1% )	9.63e-10
		regulation of cellular metabolic process	154 (22.3%)	2023 ( 12.8% )	1.15e-09
		regulation of primary metabolic process	152 (22.0%)	2015 ( 12.7% )	3.52e-09
		transcription, DNA-templated	89 (12.9%)	990 ( 6.3% )	4.74e-08
		nucleic acid-templated transcription	89 (12.9%)	990 ( 6.3% )	4.74e-08
		RNA biosynthetic process	89 (12.9%)	995 ( 6.3% )	6.19e-08
		regulation of metabolic process	167 (24.2%)	2383 ( 15.1% )	9.48e-08
		cellular response to acid chemical	29 (4.2%)	163 ( 1.0% )	1.03e-07
		regulation of macromolecule metabolic process	150 (21.7%)	2069 ( 13.1% )	1.04e-07
		response to ethylene	20 (2.9%)	80 ( 0.5% )	1.63e-07
		regulation of cellular process	187 (27.1%)	2857 ( 18.1% )	1.5e-06
		response to endogenous stimulus	44 (6.4%)	387 ( 2.4% )	6.75e-06
		response to acid chemical	37 (5.4%)	307 ( 1.9% )	2.42e-05
		cellular response to chemical stimulus	44 (6.4%)	406 ( 2.6% )	2.87e-05
		aromatic compound biosynthetic process	110 (15.9%)	1502 ( 9.5% )	3.5e-05
		salicylic acid mediated signaling pathway	16 (2.3%)	71 ( 0.4% )	5.62e-05
		cellular response to salicylic acid stimulus	16 (2.3%)	71 ( 0.4% )	5.62e-05
		hormone-mediated signaling pathway	32 (4.6%)	251 ( 1.6% )	5.87e-05
		cellular response to hormone stimulus	32 (4.6%)	251 ( 1.6% )	5.87e-05
		cellular response to endogenous stimulus	32 (4.6%)	254 ( 1.6% )	7.78e-05
		cellular response to organic substance	41 (5.9%)	378 ( 2.4% )	8.47e-05
		response to hormone	40 (5.8%)	364 ( 2.3% )	8.59e-05
		response to organic substance	58 (8.4%)	639 ( 4.0% )	0.0001
		response to salicylic acid	16 (2.3%)	75 ( 0.5% )	0.00012
		ethylene-activated signaling pathway	13 (1.9%)	51 ( 0.3% )	0.00021
		cellular response to ethylene stimulus	13 (1.9%)	51 ( 0.3% )	0.00021
		cellular response to oxygen-containing compound	29 (4.2%)	228 ( 1.4% )	0.00026
		protein phosphorylation	91 (13.2%)	1225 ( 7.7% )	0.00035
		regulation of biological process	200 (29.0%)	3334 ( 21.1% )	0.00037
		organic cyclic compound biosynthetic process	112 (16.2%)	1620 ( 10.2% )	0.00051
		abscisic acid-activated signaling pathway	13 (1.9%)	56 ( 0.4% )	0.0007
		nucleobase-containing compound biosynthetic process	91 (13.2%)	1251 ( 7.9% )	0.00088
		cellular response to abscisic acid stimulus	13 (1.9%)	58 ( 0.4% )	0.00108
		response to oxygen-containing compound	47 (6.8%)	511 ( 3.2% )	0.00129
		response to water	16 (2.3%)	90 ( 0.6% )	0.00174
		cell communication	69 (10.0%)	901 ( 5.7% )	0.00383
		cellular response to alcohol	13 (1.9%)	65 ( 0.4% )	0.00426
		cellular response to lipid	15 (2.2%)	88 ( 0.6% )	0.00633
		biological regulation	203 (29.4%)	3535 ( 22.3% )	0.00668
		response to chemical	69 (10.0%)	917 ( 5.8% )	0.007
		immune system process	23 (3.3%)	190 ( 1.2% )	0.01059
		response to organic cyclic compound	23 (3.3%)	191 ( 1.2% )	0.01156
		response to water deprivation	14 (2.0%)	83 ( 0.5% )	0.01467
		hyperosmotic salinity response	8 (1.2%)	27 ( 0.2% )	0.01525
		cellular nitrogen compound biosynthetic process	96 (13.9%)	1435 ( 9.1% )	0.01542
		defense response by callose deposition	6 (0.9%)	14 ( 0.1% )	0.01711
		heterocycle biosynthetic process	97 (14.1%)	1462 ( 9.2% )	0.01933
		endoplasmic reticulum unfolded protein response	8 (1.2%)	28 ( 0.2% )	0.02054
		cellular protein modification process	131 (19.0%)	2126 ( 13.4% )	0.02178
		protein modification process	131 (19.0%)	2126 ( 13.4% )	0.02178
		defense response, incompatible interaction	16 (2.3%)	109 ( 0.7% )	0.02237
		response to unfolded protein	8 (1.2%)	29 ( 0.2% )	0.02729
		cellular response to unfolded protein	8 (1.2%)	29 ( 0.2% )	0.02729
		cellular response to topologically incorrect protein	8 (1.2%)	29 ( 0.2% )	0.02729
		response to jasmonic acid	13 (1.9%)	77 ( 0.5% )	0.02947
		regulation of response to stress	17 (2.5%)	125 ( 0.8% )	0.03436
		immune response	20 (2.9%)	164 ( 1.0% )	0.03592
		innate immune response	20 (2.9%)	164 ( 1.0% )	0.03592
		response to lipid	20 (2.9%)	166 ( 1.0% )	0.04283
		regulation of defense response	16 (2.3%)	116 ( 0.7% )	0.04909
Le48h vs Le0h	Cellular Component	extracellular region	39 (13.0%)	423 ( 4.6% )	6e-07
		ubiquitin ligase complex	14 (4.7%)	143 ( 1.6% )	0.03531
	Molecular function	sequence-specific DNA binding transcription factor activity	88 (11.8%)	786 ( 4.2% )	3.17e-16
		nucleic acid binding transcription factor activity	88 (11.8%)	789 ( 4.2% )	4.06e-16
		DNA binding	124 (16.6%)	2045 ( 10.9% )	0.00036
		sequence-specific DNA binding	36 (4.8%)	417 ( 2.2% )	0.00469
	Biological process	response to ethylene	19 (3.1%)	80 ( 0.5% )	1.51e-07
		response to salicylic acid	17 (2.8%)	75 ( 0.5% )	3.08e-06
		regulation of transcription, DNA-templated	115 (18.8%)	1743 ( 11.0% )	4.78e-06
		regulation of nucleic acid-templated transcription	115 (18.8%)	1743 ( 11.0% )	4.78e-06
		regulation of RNA biosynthetic process	115 (18.8%)	1743 ( 11.0% )	4.78e-06
		regulation of RNA metabolic process	115 (18.8%)	1750 ( 11.1% )	6.02e-06
		cellular response to acid chemical	24 (3.9%)	163 ( 1.0% )	1.86e-05
		hormone-mediated signaling pathway	30 (4.9%)	251 ( 1.6% )	4.4e-05
		cellular response to hormone stimulus	30 (4.9%)	251 ( 1.6% )	4.4e-05
		regulation of nucleobase-containing compound metabolic process	115 (18.8%)	1817 ( 11.5% )	4.92e-05
		regulation of biosynthetic process	117 (19.1%)	1862 ( 11.8% )	5.43e-05
		cellular response to endogenous stimulus	30 (4.9%)	254 ( 1.6% )	5.76e-05
		regulation of nitrogen compound metabolic process	115 (18.8%)	1825 ( 11.5% )	6.26e-05
		salicylic acid mediated signaling pathway	15 (2.5%)	71 ( 0.4% )	7.27e-05
		cellular response to salicylic acid stimulus	15 (2.5%)	71 ( 0.4% )	7.27e-05
		regulation of macromolecule biosynthetic process	115 (18.8%)	1832 ( 11.6% )	7.69e-05
		regulation of cellular macromolecule biosynthetic process	115 (18.8%)	1832 ( 11.6% )	7.69e-05
		cellular response to organic substance	38 (6.2%)	378 ( 2.4% )	7.89e-05
		regulation of cellular biosynthetic process	115 (18.8%)	1845 ( 11.7% )	0.00011
		regulation of cellular metabolic process	123 (20.1%)	2023 ( 12.8% )	0.00014
		cellular response to chemical stimulus	39 (6.4%)	406 ( 2.6% )	0.00017
		regulation of metabolic process	138 (22.6%)	2383 ( 15.1% )	0.00036
		regulation of primary metabolic process	121 (19.8%)	2015 ( 12.7% )	0.00036
		response to endogenous stimulus	37 (6.1%)	387 ( 2.4% )	0.00041
		ethylene-activated signaling pathway	12 (2.0%)	51 ( 0.3% )	0.00043
		cellular response to ethylene stimulus	12 (2.0%)	51 ( 0.3% )	0.00043
		regulation of gene expression	115 (18.8%)	1911 ( 12.1% )	0.0007
		response to hormone	34 (5.6%)	364 ( 2.3% )	0.00209
		response to organic substance	49 (8.0%)	639 ( 4.0% )	0.00413
		regulation of macromolecule metabolic process	119 (19.5%)	2069 ( 13.1% )	0.00421
		transcription, DNA-templated	67 (11.0%)	990 ( 6.3% )	0.00537
		nucleic acid-templated transcription	67 (11.0%)	990 ( 6.3% )	0.00537
		RNA biosynthetic process	67 (11.0%)	995 ( 6.3% )	0.00635
		cellular response to oxygen-containing compound	24 (3.9%)	228 ( 1.4% )	0.00944
		response to acid chemical	29 (4.7%)	307 ( 1.9% )	0.00961
		response to organic cyclic compound	21 (3.4%)	191 ( 1.2% )	0.01767
		defense response, incompatible interaction	15 (2.5%)	109 ( 0.7% )	0.02078
		systemic acquired resistance	13 (2.1%)	86 ( 0.5% )	0.02691
		response to jasmonic acid	12 (2.0%)	77 ( 0.5% )	0.0403
		regulation of cellular process	149 (24.4%)	2857 ( 18.1% )	0.04378
		response to chemical	60 (9.8%)	917 ( 5.8% )	0.04668
